# Supplementary material for: Zoogeography, taxonomy, and conservation of West Virginia’s Ohio River floodplain crayfishes (Decapoda, Cambaridae)
Source: Zookeys. 2011 Jan 6;(74):1–78. doi: 10.3897/zookeys.74.808 (PMC3088040; doi:10.3897/zookeys.74.808)
Supplement: XML Treatment for Cambarus (Cambarus) carinirostris [file zookeys.74.808-treatment1.xml]

<!DOCTYPE tp:taxon-treatment
  PUBLIC "-//TaxonX//DTD Taxonomic Treatment Publishing DTD v0 20100105//EN" "tax-treatment-NSO.dtd">
<tp:taxon-treatment xmlns:tp="http://www.plazi.org/taxpub"><tp:treatment-meta><mixed-citation publication-type="journal"><person-group><name><surname>Loughman</surname><given-names>Zachary J.</given-names></name><name><surname>Simon</surname><given-names>Thomas P.</given-names></name></person-group><article-title>Zoogeography, taxonomy, and conservation of West Virginia’s Ohio River floodplain crayfishes (Decapoda, Cambaridae)</article-title><source>Zookeys</source><day>6</day><month>1</month><year>2011</year><volume>2011</volume><issue>74</issue><fpage>1</fpage><lpage>78</lpage><pub-id pub-id-type="doi">10.3897/zookeys.74.808</pub-id></mixed-citation></tp:treatment-meta><tp:nomenclature><tp:taxon-name>
                            <tp:taxon-name-part taxon-name-part-type="genus">Cambarus</tp:taxon-name-part>
                            (<tp:taxon-name-part taxon-name-part-type="subgenus">Cambarus</tp:taxon-name-part>)
                            <tp:taxon-name-part taxon-name-part-type="species">carinirostris</tp:taxon-name-part>
                        </tp:taxon-name><tp:taxon-authority>Hay, 1914</tp:taxon-authority><tp:nomenclature-citation-list><tp:nomenclature-citation><tp:taxon-name>Cambarus bartonii carinirostris</tp:taxon-name><comment><xref ref-type="bibr" rid="B42">Hay 1914</xref>: 384. <xref ref-type="bibr" rid="B96">Taylor et al. 1996</xref>:29.</comment></tp:nomenclature-citation><tp:nomenclature-citation><tp:taxon-name>Cambarus (Cambarus) bartoni carinirostris</tp:taxon-name><comment><xref ref-type="bibr" rid="B77">Ortmann 1931</xref>:107.</comment></tp:nomenclature-citation><tp:nomenclature-citation><tp:taxon-name>Cambarus (Cambarus) bartonii carinirostris</tp:taxon-name><comment><xref ref-type="bibr" rid="B45">Hobbs 1969</xref>: 109, fig. 19m; <xref ref-type="bibr" rid="B48">1974b</xref>:11, fig. 24; <xref ref-type="bibr" rid="B50">1989</xref>:13, fig. 30. Thoma 1982:875. <xref ref-type="bibr" rid="B102">Thoma and Jezerinac 1982</xref>: 136. <xref ref-type="bibr" rid="B60">Jezerinac et al. 1995</xref>:76–83, fig. 35A–35H.</comment></tp:nomenclature-citation><tp:nomenclature-citation><tp:taxon-name>Cambarus (Cambarus) carinirostris</tp:taxon-name><comment><xref ref-type="bibr" rid="B103">Thoma and Jezerinac 1999</xref>: 97, fig 2, A–C. <xref ref-type="bibr" rid="B67">Loughman et al. 2009</xref>:226. Loughman 2010:39, fig. 36.</comment></tp:nomenclature-citation><tp:nomenclature-citation><tp:taxon-name>Cambarus carinirostris</tp:taxon-name><comment><xref ref-type="bibr" rid="B101">Taylor et al. 2007</xref>:382.</comment></tp:nomenclature-citation></tp:nomenclature-citation-list></tp:nomenclature><tp:treatment-sec sec-type="Diagnosis"><title>Diagnosis.</title><p>Rostrum broad, margins thickened and parallel, terminating in a 90° angle cephalically to form acumen; acumen consisting of a single upturned spiniform tubercle; median carina absent in floodplain populations; postorbital ridges truncate, cephalic margin with a weak tubercle; cephalothorax slightly flattened dorsoventrally in profile; 2–5 punctations across narrowest region of areola; branchiostegal region moderately punctate, with small tubercles; chelae broad and robust; mesial surface of palm with a single row of 5–7 adpressed tubercles; two prominent subpalmar tubercles present; enlarged 3<sub>rd</sub> tubercle on mesial surface of fixed finger of propodus; first form gonopods contiguous at base, with 2 terminal elements bent 90° to base; central projection with subapical notch; total length of central projection equal to length of mesial process; mesial process bulbous, truncating distally; second form gonopod non-corneous and blunt; annulus ventralis rhomboid in shape, embedded shallowly in sternum and movable.</p></tp:treatment-sec><tp:treatment-sec sec-type="Color in life"><title>Color in life.</title><p>Carapace dorsally brown, beige, or pink; rostrum margins red to reddish brown; chelae olivaceous green to brown; dactyl and propodus tubercles cream or yellow; pereiopods white, cream, or yellowish gray, rarely light blue; abdomen terga dorsally brown or beige, bordered in crimson; ventral surfaces cream or white.</p></tp:treatment-sec><tp:treatment-sec sec-type="Specimens examined"><title>Specimens examined.</title><p><tp:taxon-name>Cambarus carinirostris</tp:taxon-name> were collected from four counties at eight locations. Localities and demographics are listed below.</p><p><bold>BROOKE COUNTY:</bold> Cross Creek at entrance to Bruin Drive adjacent to Brooke High School, 40.306442 -80.5997; 4 September 2005 – (WLU 05090401), 2 II♂. RT 2 crossing of nameless tributary 2.27 km (1.41 mi) S of Beech Bottom, 40.23163 N / 80.6523 W; 28 June 2005 – (WLU 05072801), 2 II♂. <bold>HANCOCK COUNTY:</bold> Hardin Run 0.81 km (0.5 mi) from CR 2-7/RT 2 intersection on CR 2-7, <!--PageBreak-->40.533314 -80.60326; 23 August 2005 – (WLU 0508230), 1 I♂, 2 II♂, 2 ♀. <bold>MARSHALL COUNTY:</bold> Boggs Run at RT 2 crossing, 40.02481 N / 80.72577 W; 28 July 2005 – (WLU 05072801), 1 II♂, 1♀. Long Run at Long Run/Fish Creek confluence, 39.805878 -80.8052; 20 July 2005 – (WLU 05072002), 3 ♀. Nameless tributary at RT 2 crossing adjacent to Columbia Chemical operations, 39.85933 -80.79305; 28 July 2005 – (WLU 05072803), 6 I♂, 1 ♀. <bold>WETZEL COUNTY:</bold> Proctor Creek at RT 2 crossing, 39.70037 -80.81791; 9 July 2008 – (WLU<!--PageBreak--> 08070901), 5 II♂, 1 ♀. RT 2 crossing of nameless tributary at Marshall/Wetzel County line, 39.720192 -80.82281; 20 July 2005 – (WLU 05072001), 1 II♂.</p></tp:treatment-sec><tp:treatment-sec sec-type="Distribution"><title>Distribution.</title><p><tp:taxon-name>Cambarus carinirostris</tp:taxon-name> ranges from central West Virginia north through the Monongahela River system in West Virginia and Pennsylvania and the Allegheny River system in Pennsylvania and New York (<xref ref-type="bibr" rid="B103">Thoma and Jezerinac 1999</xref>).The western extent of <tp:taxon-name>Cambarus carinirostris</tp:taxon-name> is the Flushing escarpment in eastern Ohio (<xref ref-type="bibr" rid="B103">Thoma and Jezerinac 1999</xref>). <tp:taxon-name>Cambarus carinirostris</tp:taxon-name> were collected only from the northern basins along the floodplain, including Upper Ohio North, Upper Ohio South, and Middle Ohio North (<xref ref-type="fig" rid="F6">Figure 6</xref>). Within the Middle Ohio North basin it was collected in the extreme northern regions of the basin. The southern limit of this species’ range in the floodplain is Proctor Creek, Wetzel County. <tp:taxon-name>Cambarus (Cambarus) bartonii cavatus</tp:taxon-name> <!--PageBreak-->Hay, 1902 replaces this species in Fishing Creek. The distribution of <tp:taxon-name>Cambarus carinirostris</tp:taxon-name> is the same as reported by <xref ref-type="bibr" rid="B60">Jezerinac et al. (1995)</xref>.</p><fig id="F6" position="float" orientation="portrait"><label>Figure 6.</label><caption><p><tp:taxon-name>Cambarus carinirostris</tp:taxon-name> and <tp:taxon-name>Cambarus bartonii cavatus</tp:taxon-name> distribution along the West Virginia portion of the Ohio River floodplain</p></caption><graphic xmlns:xlink="http://www.w3.org/1999/xlink" xlink:href="ZooKeys-074-001-g006.jpg" position="float" orientation="portrait" xlink:type="simple"/></fig></tp:treatment-sec><tp:treatment-sec sec-type="Morphometrics"><title>Morphometrics.</title><p><tp:taxon-name>Cambarus carinirostris</tp:taxon-name> is a moderate sized crayfish. Mean TCL was 29.1 mm (n = 29, SE = 5.61). The largest individual was a form I male with a TCL of 39.4 mm collected from Holbert Run in Hancock County. The largest female was also collected from Holbert Run, and had a TCL of 32.1 mm. Morphometric data for <tp:taxon-name>Cambarus carinirostris</tp:taxon-name> is presented in <xref ref-type="table" rid="T2">Table 2</xref>.</p><table-wrap id="T2" position="float" orientation="portrait"><label>Table 2.</label><caption><p>West Virginia Ohio River Floodplain <tp:taxon-name>Cambarus carinirostris</tp:taxon-name> morphometrics</p></caption><table><tbody><tr><th rowspan="1" colspan="1">Sex</th><th rowspan="1" colspan="1">N</th><th rowspan="1" colspan="1">Minimum</th><th rowspan="1" colspan="1">Maximum</th><th rowspan="1" colspan="1">Mean</th><th rowspan="1" colspan="1">Standard Deviation</th></tr><tr><td rowspan="1" colspan="6">Male I</td></tr><tr><td rowspan="1" colspan="1">Carapace Length</td><td rowspan="1" colspan="1">7</td><td rowspan="1" colspan="1">34.7</td><td rowspan="1" colspan="1">39.4</td><td rowspan="1" colspan="1">36.6</td><td rowspan="1" colspan="1">2.5</td></tr><tr><td rowspan="1" colspan="1">Palm Length</td><td rowspan="1" colspan="1">7</td><td rowspan="1" colspan="1">6.9</td><td rowspan="1" colspan="1">11.1</td><td rowspan="1" colspan="1">7.2</td><td rowspan="1" colspan="1">3.7</td></tr><tr><td rowspan="1" colspan="1">Areola Width</td><td rowspan="1" colspan="1">7</td><td rowspan="1" colspan="1">2.5</td><td rowspan="1" colspan="1">3.2</td><td rowspan="1" colspan="1">2.7</td><td rowspan="1" colspan="1">0.4</td></tr><tr><td rowspan="1" colspan="1">Areola Length</td><td rowspan="1" colspan="1">7</td><td rowspan="1" colspan="1">9.1</td><td rowspan="1" colspan="1">15.9</td><td rowspan="1" colspan="1">9.3</td><td rowspan="1" colspan="1">6.4</td></tr><tr><td rowspan="1" colspan="6">Male II</td></tr><tr><td rowspan="1" colspan="1">Carapace Length</td><td rowspan="1" colspan="1">13</td><td rowspan="1" colspan="1">20.7</td><td rowspan="1" colspan="1">34.2</td><td rowspan="1" colspan="1">27.9</td><td rowspan="1" colspan="1">4.9</td></tr><tr><td rowspan="1" colspan="1">Palm Length</td><td rowspan="1" colspan="1">13</td><td rowspan="1" colspan="1">4.2</td><td rowspan="1" colspan="1">8.8</td><td rowspan="1" colspan="1">6.0</td><td rowspan="1" colspan="1">2.0</td></tr><tr><td rowspan="1" colspan="1">Areola Width</td><td rowspan="1" colspan="1">13</td><td rowspan="1" colspan="1">1.7</td><td rowspan="1" colspan="1">2.7</td><td rowspan="1" colspan="1">2.1</td><td rowspan="1" colspan="1">0.4</td></tr><tr><td rowspan="1" colspan="1">Areola Length</td><td rowspan="1" colspan="1">13</td><td rowspan="1" colspan="1">7.3</td><td rowspan="1" colspan="1">12.6</td><td rowspan="1" colspan="1">9.1</td><td rowspan="1" colspan="1">3.0</td></tr><tr><td rowspan="1" colspan="6">Female</td></tr><tr><td rowspan="1" colspan="1">Carapace Length</td><td rowspan="1" colspan="1">9</td><td rowspan="1" colspan="1">20.4</td><td rowspan="1" colspan="1">32.1</td><td rowspan="1" colspan="1">26.7</td><td rowspan="1" colspan="1">4.4</td></tr><tr><td rowspan="1" colspan="1">Palm Length</td><td rowspan="1" colspan="1">9</td><td rowspan="1" colspan="1">4.5</td><td rowspan="1" colspan="1">7.3</td><td rowspan="1" colspan="1">5.6</td><td rowspan="1" colspan="1">1.0</td></tr><tr><td rowspan="1" colspan="1">Areola Width</td><td rowspan="1" colspan="1">9</td><td rowspan="1" colspan="1">1.8</td><td rowspan="1" colspan="1">2.3</td><td rowspan="1" colspan="1">2.1</td><td rowspan="1" colspan="1">0.3</td></tr><tr><td rowspan="1" colspan="1">Areola Length</td><td rowspan="1" colspan="1">9</td><td rowspan="1" colspan="1">7.1</td><td rowspan="1" colspan="1">11.7</td><td rowspan="1" colspan="1">8.3</td><td rowspan="1" colspan="1">2.0</td></tr></tbody></table></table-wrap></tp:treatment-sec><tp:treatment-sec sec-type="Habitat and natural history"><title>Habitat and natural history.</title><p><tp:taxon-name>Cambarus carinirostris</tp:taxon-name> (<xref ref-type="fig" rid="F7">Figure 7</xref>) inhabits lotic water bodies, with a preference for headwater streams (<xref ref-type="bibr" rid="B60">Jezerinac et al. 1995</xref>; <xref ref-type="bibr" rid="B103">Thoma and Jezerinac 1999</xref>). Most specimens collected along the floodplain were taken in first and second order streams. Within these environments, <tp:taxon-name>Cambarus carinirostris</tp:taxon-name> frequented spaces beneath slab boulders, large boulders, and various substrate debris. When the substrate permits, <tp:taxon-name>Cambarus carinirostris</tp:taxon-name> constructs burrow networks in the stream bank (<xref ref-type="bibr" rid="B60">Jezerinac et al. 1995</xref>; <xref ref-type="bibr" rid="B67">Loughman et al. 2009</xref>); however, no <tp:taxon-name>Cambarus carinirostris</tp:taxon-name> were collected from burrows in this study. <xref ref-type="bibr" rid="B67">Loughman et al. (2009)</xref> found that <tp:taxon-name>Cambarus carinirostris</tp:taxon-name> likely created the majority of stream bank burrows in northern West Virginia, given the scarcity of other burrowing species in northern portions of the floodplain.</p><fig id="F7" position="float" orientation="portrait"><label>Figure 7.</label><caption><p><tp:taxon-name>Cambarus carinirostris</tp:taxon-name>, Upper Ohio South basin, Ohio County, West Virginia – WLU 05072002</p></caption><graphic xmlns:xlink="http://www.w3.org/1999/xlink" xlink:href="ZooKeys-074-001-g007.jpg" position="float" orientation="portrait" xlink:type="simple"/></fig><p><tp:taxon-name>Cambarus carinirostris</tp:taxon-name> also was collected from larger streams, where it inhabits side pools, eddies, and stream margins. The species appears to be limited to marginal habitats in larger ordered streams through competitive exclusion with larger, more aggressive species such as <tp:taxon-name>Orconectes obscurus</tp:taxon-name> (Hagen, 1870), and <tp:taxon-name>Cambarus robustus</tp:taxon-name> Girard, 1852, both of which were collected with <tp:taxon-name>Cambarus carinirostris</tp:taxon-name>. Seasonal data for <tp:taxon-name>Cambarus carinirostris</tp:taxon-name> are presented in <xref ref-type="table" rid="T3">Table 3</xref>.</p><table-wrap id="T3" position="float" orientation="portrait"><label>Table 3.</label><caption><p>Seasonal data for West Virginia Ohio River Floodplain <tp:taxon-name>Cambarus</tp:taxon-name> and <tp:taxon-name>Fallicambarus</tp:taxon-name> species.</p></caption><table><tbody><tr><th rowspan="1" colspan="1">Species</th><th rowspan="1" colspan="1">J</th><th rowspan="1" colspan="1">F</th><th rowspan="1" colspan="1">M</th><th rowspan="1" colspan="1">A</th><th rowspan="1" colspan="1">M</th><th rowspan="1" colspan="1">Jn</th><th rowspan="1" colspan="1">J</th><th rowspan="1" colspan="1">A</th><th rowspan="1" colspan="1">S</th><th rowspan="1" colspan="1">O</th><th rowspan="1" colspan="1">N</th><th rowspan="1" colspan="1">D</th></tr><tr><td rowspan="1" colspan="13"><tp:taxon-name>Cambarus (Cambarus) carinirostris</tp:taxon-name></td></tr><tr><td rowspan="1" colspan="1">Male 1</td><td rowspan="1" colspan="1"/><td rowspan="1" colspan="1"/><td rowspan="1" colspan="1"/><td rowspan="1" colspan="1"/><td rowspan="1" colspan="1"/><td rowspan="1" colspan="1">×</td><td rowspan="1" colspan="1">×</td><td rowspan="1" colspan="1">×</td><td rowspan="1" colspan="1">×</td><td rowspan="1" colspan="1"/><td rowspan="1" colspan="1"/><td rowspan="1" colspan="1"/></tr><tr><td rowspan="1" colspan="1">Male 2</td><td rowspan="1" colspan="1"/><td rowspan="1" colspan="1"/><td rowspan="1" colspan="1"/><td rowspan="1" colspan="1"/><td rowspan="1" colspan="1"/><td rowspan="1" colspan="1"/><td rowspan="1" colspan="1">×</td><td rowspan="1" colspan="1">×</td><td rowspan="1" colspan="1"/><td rowspan="1" colspan="1"/><td rowspan="1" colspan="1"/><td rowspan="1" colspan="1"/></tr><tr><td rowspan="1" colspan="1">Females</td><td rowspan="1" colspan="1"/><td rowspan="1" colspan="1"/><td rowspan="1" colspan="1"/><td rowspan="1" colspan="1"/><td rowspan="1" colspan="1"/><td rowspan="1" colspan="1"/><td rowspan="1" colspan="1">×</td><td rowspan="1" colspan="1">×</td><td rowspan="1" colspan="1"/><td rowspan="1" colspan="1"/><td rowspan="1" colspan="1"/><td rowspan="1" colspan="1"/></tr><tr><td rowspan="1" colspan="1">Ovigerous Females</td><td rowspan="1" colspan="1"/><td rowspan="1" colspan="1"/><td rowspan="1" colspan="1"/><td rowspan="1" colspan="1"/><td rowspan="1" colspan="1"/><td rowspan="1" colspan="1"/><td rowspan="1" colspan="1"/><td rowspan="1" colspan="1"/><td rowspan="1" colspan="1"/><td rowspan="1" colspan="1"/><td rowspan="1" colspan="1"/><td rowspan="1" colspan="1"/></tr><tr><td rowspan="1" colspan="13"><tp:taxon-name>Cambarus (Cambarus) bartonii cavatus</tp:taxon-name></td></tr><tr><td rowspan="1" colspan="1">Male 1</td><td rowspan="1" colspan="1"/><td rowspan="1" colspan="1"/><td rowspan="1" colspan="1">×</td><td rowspan="1" colspan="1">×</td><td rowspan="1" colspan="1"/><td rowspan="1" colspan="1"/><td rowspan="1" colspan="1">×</td><td rowspan="1" colspan="1"/><td rowspan="1" colspan="1"/><td rowspan="1" colspan="1"/><td rowspan="1" colspan="1"/><td rowspan="1" colspan="1"/></tr><tr><td rowspan="1" colspan="1">Male 2</td><td rowspan="1" colspan="1"/><td rowspan="1" colspan="1"/><td rowspan="1" colspan="1"/><td rowspan="1" colspan="1"/><td rowspan="1" colspan="1"/><td rowspan="1" colspan="1"/><td rowspan="1" colspan="1">×</td><td rowspan="1" colspan="1"/><td rowspan="1" colspan="1"/><td rowspan="1" colspan="1"/><td rowspan="1" colspan="1"/><td rowspan="1" colspan="1"/></tr><tr><td rowspan="1" colspan="1">Females</td><td rowspan="1" colspan="1"/><td rowspan="1" colspan="1"/><td rowspan="1" colspan="1">×</td><td rowspan="1" colspan="1">×</td><td rowspan="1" colspan="1"/><td rowspan="1" colspan="1"/><td rowspan="1" colspan="1">×</td><td rowspan="1" colspan="1"/><td rowspan="1" colspan="1"/><td rowspan="1" colspan="1"/><td rowspan="1" colspan="1"/><td rowspan="1" colspan="1"/></tr><tr><td rowspan="1" colspan="1">Ovigerous Females</td><td rowspan="1" colspan="1"/><td rowspan="1" colspan="1"/><td rowspan="1" colspan="1"/><td rowspan="1" colspan="1"/><td rowspan="1" colspan="1"/><td rowspan="1" colspan="1"/><td rowspan="1" colspan="1"/><td rowspan="1" colspan="1"/><td rowspan="1" colspan="1"/><td rowspan="1" colspan="1"/><td rowspan="1" colspan="1"/><td rowspan="1" colspan="1"/></tr><tr><td rowspan="1" colspan="13"><tp:taxon-name>Cambarus (Procambarus) robustus</tp:taxon-name></td></tr><tr><td rowspan="1" colspan="1">Male 1</td><td rowspan="1" colspan="1"/><td rowspan="1" colspan="1"/><td rowspan="1" colspan="1"/><td rowspan="1" colspan="1">×</td><td rowspan="1" colspan="1">×</td><td rowspan="1" colspan="1"/><td rowspan="1" colspan="1">×</td><td rowspan="1" colspan="1"/><td rowspan="1" colspan="1"/><td rowspan="1" colspan="1">×</td><td rowspan="1" colspan="1"/><td rowspan="1" colspan="1"/></tr><tr><td rowspan="1" colspan="1">Male 2</td><td rowspan="1" colspan="1"/><td rowspan="1" colspan="1"/><td rowspan="1" colspan="1"/><td rowspan="1" colspan="1">×</td><td rowspan="1" colspan="1">×</td><td rowspan="1" colspan="1"/><td rowspan="1" colspan="1"/><td rowspan="1" colspan="1"/><td rowspan="1" colspan="1">×</td><td rowspan="1" colspan="1">×</td><td rowspan="1" colspan="1"/><td rowspan="1" colspan="1"/></tr><tr><td rowspan="1" colspan="1">Females</td><td rowspan="1" colspan="1"/><td rowspan="1" colspan="1"/><td rowspan="1" colspan="1"/><td rowspan="1" colspan="1"/><td rowspan="1" colspan="1">×</td><td rowspan="1" colspan="1"/><td rowspan="1" colspan="1">×</td><td rowspan="1" colspan="1"/><td rowspan="1" colspan="1"/><td rowspan="1" colspan="1">×</td><td rowspan="1" colspan="1"/><td rowspan="1" colspan="1"/></tr><tr><td rowspan="1" colspan="1">Ovigerous Females</td><td rowspan="1" colspan="1"/><td rowspan="1" colspan="1"/><td rowspan="1" colspan="1"/><td rowspan="1" colspan="1"/><td rowspan="1" colspan="1"/><td rowspan="1" colspan="1"/><td rowspan="1" colspan="1"/><td rowspan="1" colspan="1"/><td rowspan="1" colspan="1"/><td rowspan="1" colspan="1"/><td rowspan="1" colspan="1"/><td rowspan="1" colspan="1"/></tr><tr><td rowspan="1" colspan="13"><tp:taxon-name>Cambarus (Tubericambarus) thomai</tp:taxon-name></td></tr><tr><td rowspan="1" colspan="1">Male 1</td><td rowspan="1" colspan="1">×</td><td rowspan="1" colspan="1">×</td><td rowspan="1" colspan="1">×</td><td rowspan="1" colspan="1">×</td><td rowspan="1" colspan="1">×</td><td rowspan="1" colspan="1"/><td rowspan="1" colspan="1"/><td rowspan="1" colspan="1">×</td><td rowspan="1" colspan="1">×</td><td rowspan="1" colspan="1"/><td rowspan="1" colspan="1"/><td rowspan="1" colspan="1"/></tr><tr><td rowspan="1" colspan="1">Male 2</td><td rowspan="1" colspan="1"/><td rowspan="1" colspan="1"/><td rowspan="1" colspan="1">×</td><td rowspan="1" colspan="1">×</td><td rowspan="1" colspan="1"/><td rowspan="1" colspan="1"/><td rowspan="1" colspan="1"/><td rowspan="1" colspan="1"/><td rowspan="1" colspan="1"/><td rowspan="1" colspan="1"/><td rowspan="1" colspan="1"/><td rowspan="1" colspan="1"/></tr><tr><td rowspan="1" colspan="1">Females</td><td rowspan="1" colspan="1"/><td rowspan="1" colspan="1"/><td rowspan="1" colspan="1">×</td><td rowspan="1" colspan="1">×</td><td rowspan="1" colspan="1"/><td rowspan="1" colspan="1"/><td rowspan="1" colspan="1">×</td><td rowspan="1" colspan="1"/><td rowspan="1" colspan="1"/><td rowspan="1" colspan="1"/><td rowspan="1" colspan="1"/><td rowspan="1" colspan="1"/></tr><tr><td rowspan="1" colspan="1">Ovigerous Females</td><td rowspan="1" colspan="1"/><td rowspan="1" colspan="1"/><td rowspan="1" colspan="1">×</td><td rowspan="1" colspan="1">×</td><td rowspan="1" colspan="1"/><td rowspan="1" colspan="1"/><td rowspan="1" colspan="1"/><td rowspan="1" colspan="1"/><td rowspan="1" colspan="1"/><td rowspan="1" colspan="1"/><td rowspan="1" colspan="1"/><td rowspan="1" colspan="1"/></tr><tr><td rowspan="1" colspan="13"><tp:taxon-name>Fallicambarus (Cambarus) fodiens</tp:taxon-name></td></tr><tr><td rowspan="1" colspan="1">Male 1</td><td rowspan="1" colspan="1"/><td rowspan="1" colspan="1">×</td><td rowspan="1" colspan="1">×</td><td rowspan="1" colspan="1">×</td><td rowspan="1" colspan="1"/><td rowspan="1" colspan="1"/><td rowspan="1" colspan="1"/><td rowspan="1" colspan="1"/><td rowspan="1" colspan="1"/><td rowspan="1" colspan="1"/><td rowspan="1" colspan="1"/><td rowspan="1" colspan="1"/></tr><tr><td rowspan="1" colspan="1">Male 2</td><td rowspan="1" colspan="1"/><td rowspan="1" colspan="1"/><td rowspan="1" colspan="1"/><td rowspan="1" colspan="1"/><td rowspan="1" colspan="1"/><td rowspan="1" colspan="1"/><td rowspan="1" colspan="1"/><td rowspan="1" colspan="1"/><td rowspan="1" colspan="1"/><td rowspan="1" colspan="1"/><td rowspan="1" colspan="1"/><td rowspan="1" colspan="1"/></tr><tr><td rowspan="1" colspan="1">Females</td><td rowspan="1" colspan="1"/><td rowspan="1" colspan="1">×</td><td rowspan="1" colspan="1">×</td><td rowspan="1" colspan="1">×</td><td rowspan="1" colspan="1"/><td rowspan="1" colspan="1"/><td rowspan="1" colspan="1"/><td rowspan="1" colspan="1"/><td rowspan="1" colspan="1"/><td rowspan="1" colspan="1"/><td rowspan="1" colspan="1"/><td rowspan="1" colspan="1"/></tr><tr><td rowspan="1" colspan="1">Ovigerous Females</td><td rowspan="1" colspan="1"/><td rowspan="1" colspan="1">×</td><td rowspan="1" colspan="1">×</td><td rowspan="1" colspan="1"/><td rowspan="1" colspan="1"/><td rowspan="1" colspan="1"/><td rowspan="1" colspan="1"/><td rowspan="1" colspan="1"/><td rowspan="1" colspan="1"/><td rowspan="1" colspan="1"/><td rowspan="1" colspan="1"/><td rowspan="1" colspan="1"/></tr></tbody></table></table-wrap></tp:treatment-sec><tp:treatment-sec sec-type="Conservation status within study area"><title>Conservation status within study area.</title><p><tp:taxon-name>Cambarus carinirostris</tp:taxon-name> populations along the floodplain are stable and do not warrant special conservation action.<!--PageBreak--></p></tp:treatment-sec><ref-list><ref id="B42"><mixed-citation xmlns:xlink="http://www.w3.org/1999/xlink" xlink:type="simple"><person-group><name name-style="western"><surname>Hay</surname><given-names>WP</given-names></name></person-group> (<year>1914</year>)<article-title><italic>Cambarus bartonii carinirostris</italic> Hay. In: Faxon W (1914) Notes on the crayfishes in the United States National Museum and the Museum of Comparative Zoology, with descriptions of new species and subspecies to which is appended a catalogue of the known species and subspecies.</article-title><source>Memoirs of the Museum of Comparative Zoology Harvard College</source><volume>40</volume>:<fpage>351</fpage>-<lpage>427</lpage>.</mixed-citation></ref><ref id="B96"><mixed-citation xmlns:xlink="http://www.w3.org/1999/xlink" xlink:type="simple"><person-group><name name-style="western"><surname>Taylor</surname><given-names>CA</given-names></name><name name-style="western"><surname>Warren</surname><given-names>ML</given-names></name><name name-style="western"><surname>Fitzpatrick</surname><given-names>JF</given-names></name><name name-style="western"><surname>Hobbs HH</surname><given-names>III</given-names></name><name name-style="western"><surname>Jezerinac</surname><given-names>RF</given-names></name><name name-style="western"><surname>Pflieger</surname><given-names>WL</given-names></name><name name-style="western"><surname>Robison</surname><given-names>HW</given-names></name></person-group> (<year>1996</year>)<article-title>Conservation status of crayfishes of the United States and Canada.</article-title><source>Fisheries</source><volume>21</volume>:<fpage>25</fpage>-<lpage>38</lpage>.</mixed-citation></ref><ref id="B77"><mixed-citation xmlns:xlink="http://www.w3.org/1999/xlink" xlink:type="simple"><person-group><name name-style="western"><surname>Ortmann</surname><given-names>AE</given-names></name></person-group> (<year>1931</year>)<article-title>The crawfishes of the southern Appalachians and the Cumberland Plateau.</article-title><source>Annals of the Carnegie Museum</source><volume>20</volume> (<issue>2</issue>):<fpage>61</fpage>-<lpage>160</lpage>.<!--PageBreak--></mixed-citation></ref><ref id="B45"><mixed-citation xmlns:xlink="http://www.w3.org/1999/xlink" xlink:type="simple"><person-group><name name-style="western"><surname>Hobbs</surname><given-names>HH Jr.</given-names></name></person-group> (<year>1969</year>)<article-title>On the distribution and phylogeny of the crayfish genus <italic>Cambarus</italic></article-title>. In: <person-group><name name-style="western"><surname>Holt</surname><given-names>PC</given-names></name></person-group> (<role>Eds</role>) <source>The distributional history of the biota of the southern Appalachians. Part I: Invertebrates. Research Division Monograph 1</source>, <publisher-name>Virginia Polytechnic Institution</publisher-name>, <publisher-loc>Blacksburg, Virginia</publisher-loc>, <fpage>93</fpage>–<lpage>179</lpage>.</mixed-citation></ref><ref id="B48"><mixed-citation xmlns:xlink="http://www.w3.org/1999/xlink" xlink:type="simple"><person-group><name name-style="western"><surname>Hobbs</surname><given-names>HH Jr.</given-names></name></person-group> (<year>1974</year>)<article-title>A checklist of North and Middle America crayfishes (Decpaoda: Astacidae and Cambaridae).</article-title><source>Smithsonian Contributions to Zoology</source><volume>166</volume>:<fpage>1</fpage>-<lpage>161</lpage>.</mixed-citation></ref><ref id="B50"><mixed-citation xmlns:xlink="http://www.w3.org/1999/xlink" xlink:type="simple"><person-group><name name-style="western"><surname>Hobbs</surname><given-names>HH Jr.</given-names></name></person-group> (<year>1989</year>)<article-title>An illustrated checklist of the American crayfishes (Decapoda: Astacidae, Cambaridae, and Parastacidae).</article-title><source>Smithsonian Contributions to Zoology</source><volume>480</volume>:<fpage>1</fpage>-<lpage>236</lpage>.</mixed-citation></ref><ref id="B102"><mixed-citation xmlns:xlink="http://www.w3.org/1999/xlink" xlink:type="simple"><person-group><name name-style="western"><surname>Thoma</surname><given-names>RF</given-names></name><name name-style="western"><surname>Jezerinac</surname><given-names>RF</given-names></name></person-group> (<year>1982</year>)<article-title>New distributional records of crayfishes (Cambarus and Fallicambarus) from Ohio, including a new subspecies.</article-title><source>Ohio Journal of Science</source><volume>82</volume> (<issue>3</issue>):<fpage>136</fpage>-<lpage>138</lpage>.</mixed-citation></ref><ref id="B60"><mixed-citation xmlns:xlink="http://www.w3.org/1999/xlink" xlink:type="simple"><person-group><name name-style="western"><surname>Jezerinac</surname><given-names>RF</given-names></name><name name-style="western"><surname>Stocker</surname><given-names>GW</given-names></name><name name-style="western"><surname>Tarter</surname><given-names>DC</given-names></name></person-group> (<year>1995</year>)<article-title>The Crayfishes (Decapoda: Cambaridae) of West Virginia</article-title>. <source>Ohio Biological Survey Bulletin</source><volume>10</volume>: <fpage>1</fpage>–<lpage>193</lpage>.</mixed-citation></ref><ref id="B103"><mixed-citation xmlns:xlink="http://www.w3.org/1999/xlink" xlink:type="simple"><person-group><name name-style="western"><surname>Thoma</surname><given-names>RF</given-names></name><name name-style="western"><surname>Jezerinac</surname><given-names>RF</given-names></name></person-group> (<year>1999</year>)<article-title>The taxonomic status and zoogeography of <italic>Cambarus bartonii carinirostris</italic>.</article-title><source>Proceedings of the Biological Society of Washington</source><volume>1112</volume>:<fpage>97</fpage>-<lpage>205</lpage>.</mixed-citation></ref><ref id="B67"><mixed-citation xmlns:xlink="http://www.w3.org/1999/xlink" xlink:type="simple"><person-group><name name-style="western"><surname>Loughman</surname><given-names>ZJ</given-names></name><name name-style="western"><surname>Simon</surname><given-names>TP</given-names></name><name name-style="western"><surname>Welsh</surname><given-names>SA</given-names></name></person-group> (<year>2009</year>)<article-title>West Virginia Crayfishes (Decapoda: Cambaridae): Observations on distribution, natural history, and conservation.</article-title><source>Northeastern Naturalist</source><volume>16</volume>:<fpage>225</fpage>-<lpage>238</lpage>.</mixed-citation></ref><ref id="B101"><mixed-citation xmlns:xlink="http://www.w3.org/1999/xlink" xlink:type="simple"><person-group><name name-style="western"><surname>Taylor</surname><given-names>CA</given-names></name><name name-style="western"><surname>Schuster</surname><given-names>GA</given-names></name><name name-style="western"><surname>Cooper</surname><given-names>JE</given-names></name><name name-style="western"><surname>DiStefano</surname><given-names>RJ</given-names></name><name name-style="western"><surname>Eversole</surname><given-names>AG</given-names></name><name name-style="western"><surname>Hamr</surname><given-names>P</given-names></name><name name-style="western"><surname>Hobbs HH</surname><given-names>III</given-names></name><name name-style="western"><surname>Robison</surname><given-names>HW</given-names></name><name name-style="western"><surname>Skelton</surname><given-names>CE</given-names></name><name name-style="western"><surname>Thoma</surname><given-names>RF</given-names></name></person-group> (<year>2007</year>)<article-title>A reassessment of the conservation status of crayfishes of the United States and Canada after 10+ years of increased awareness.</article-title><source>Fisheries</source><volume>32</volume> (<issue>8</issue>):<fpage>372</fpage>-<lpage>389</lpage>.</mixed-citation></ref></ref-list></tp:taxon-treatment>
