# Supplementary material for: Zoogeography, taxonomy, and conservation of West Virginia’s Ohio River floodplain crayfishes (Decapoda, Cambaridae)
Source: Zookeys. 2011 Jan 6;(74):1–78. doi: 10.3897/zookeys.74.808 (PMC3088040; doi:10.3897/zookeys.74.808)
Supplement: XML Treatment for Cambarus (Puncticambarus) robustus [file zookeys.74.808-treatment3.xml]

<!DOCTYPE tp:taxon-treatment
  PUBLIC "-//TaxonX//DTD Taxonomic Treatment Publishing DTD v0 20100105//EN" "tax-treatment-NSO.dtd">
<tp:taxon-treatment xmlns:tp="http://www.plazi.org/taxpub"><tp:treatment-meta><mixed-citation publication-type="journal"><person-group><name><surname>Loughman</surname><given-names>Zachary J.</given-names></name><name><surname>Simon</surname><given-names>Thomas P.</given-names></name></person-group><article-title>Zoogeography, taxonomy, and conservation of West Virginia’s Ohio River floodplain crayfishes (Decapoda, Cambaridae)</article-title><source>Zookeys</source><day>6</day><month>1</month><year>2011</year><volume>2011</volume><issue>74</issue><fpage>1</fpage><lpage>78</lpage><pub-id pub-id-type="doi">10.3897/zookeys.74.808</pub-id></mixed-citation></tp:treatment-meta><tp:nomenclature><tp:taxon-name>
                            <tp:taxon-name-part taxon-name-part-type="genus">Cambarus</tp:taxon-name-part>
                            (<tp:taxon-name-part taxon-name-part-type="subgenus">Puncticambarus</tp:taxon-name-part>)
                            <tp:taxon-name-part taxon-name-part-type="species">robustus</tp:taxon-name-part>
                        </tp:taxon-name><tp:taxon-authority>Girard, 1852</tp:taxon-authority><tp:nomenclature-citation-list><tp:nomenclature-citation><tp:taxon-name>Cambarus robustus</tp:taxon-name><comment> Girard 1852:90. <xref ref-type="bibr" rid="B39">Hagen 1870</xref>:80, fig. 167. <xref ref-type="bibr" rid="B14">Crocker and Barr 1968</xref>:118, figs. 30, 39, 48, 55, 65, 67, 81. <xref ref-type="bibr" rid="B79">Page 1985</xref>:439–440, figs 171–173. <xref ref-type="bibr" rid="B96">Taylor et al. 1996</xref>:29. <xref ref-type="bibr" rid="B101">Taylor et al. 2007</xref>:383.</comment></tp:nomenclature-citation><tp:nomenclature-citation><tp:taxon-name>Cambarus Bartonii robustus</tp:taxon-name><comment><xref ref-type="bibr" rid="B21">Faxon 1885</xref>:9.</comment></tp:nomenclature-citation><tp:nomenclature-citation><tp:taxon-name>Cambarus bartonii robustus</tp:taxon-name><comment><xref ref-type="bibr" rid="B22">Faxon 1890</xref>:622.</comment></tp:nomenclature-citation><tp:nomenclature-citation><tp:taxon-name>Cambarus (Bartonius) bartoni robustus</tp:taxon-name><comment><xref ref-type="bibr" rid="B75">Ortmann 1905b</xref>:122.</comment></tp:nomenclature-citation><tp:nomenclature-citation><tp:taxon-name>Cambarus (Cambarus) bartonii robustus</tp:taxon-name><comment><xref ref-type="bibr" rid="B29">Fowler 1912</xref>:341.</comment></tp:nomenclature-citation><tp:nomenclature-citation><tp:taxon-name>Cambarus (Cambarus) bartonii robustus</tp:taxon-name><comment><xref ref-type="bibr" rid="B77">Ortmann 1931</xref>:126.</comment></tp:nomenclature-citation><tp:nomenclature-citation><tp:taxon-name>Cambarus (Bartonius) robustus</tp:taxon-name><comment><xref ref-type="bibr" rid="B10">Creaser 1931</xref>:260.</comment></tp:nomenclature-citation><tp:nomenclature-citation><tp:taxon-name>Cambarus (Puncticambarus) robustus</tp:taxon-name><comment><xref ref-type="bibr" rid="B45">Hobbs 1969</xref>: 101, figs. 1c, 13a, 17o; 1974:21, fig. 77; 1989:27, fig. 104. <xref ref-type="bibr" rid="B60">Jezerinac et al. 1995</xref>:155–171, fig. 75a–75H. <xref ref-type="bibr" rid="B100">Taylor and Schuster 2004</xref>:103–106, figs. 74A, 74B, 75A–75H.</comment></tp:nomenclature-citation></tp:nomenclature-citation-list></tp:nomenclature><tp:treatment-sec sec-type="Diagnosis"><title>Diagnosis.</title><p>Rostrum narrow to slightly broad, margins reduced and parallel, terminating in gentle angle cephalically to form acumen terminating in a single upturned <!--PageBreak-->spiniform tubercle; postorbital ridges prominent, cephalic margin with tubercle; cephalothorax dorsoventrally flattened in profile, anterior portion weakly vaulted; 2–5 punctations across narrowest region of areola; branchiostegal region moderately punctate, with small tubercles; chelae robust; mesial surface of palm consisting of two rows of defined tubercles; first row with 7–9 rounded tubercles; second with 5–7 smaller tubercles; additional tubercles scattered over dorsal region of palm; three prominent subpalmar tubercles present; first form gonopods contiguous at base, with 2 terminal elements bent 90° to base; central projection with distinct subapical notch; total length of central projection equal to mesial process length; mesial process bulbous, truncating distally; second form gonopod non-corneous and and blunt; annulus ventralis rhomboid in shape, embedded shallowly in sternum and movable.</p></tp:treatment-sec><tp:treatment-sec sec-type="Color in life"><title>Color in life.</title><p>Carapace dorsally brown; cephalic region reddish brown, branchial region pinkish brown to light brown; cervical groove black; rostrum margins orange or red; chelae olivaceous green to green; tubercles on chelae yellow or orange; dactyl and fixed finger denticles cream or yellow; perieopods green or light blue; abdomen terga bodies dorsally brown or olivaceous brown; bordered in red, ventral surfaces cream or white.</p></tp:treatment-sec><tp:treatment-sec sec-type="Specimens examined"><title>Specimens examined.</title><p><tp:taxon-name>Cambarus robustus</tp:taxon-name> were collected from five counties at seven localities, as listed below.</p><p><bold>HANCOCK COUNTY:</bold> Kings Creek at RT 2 crossing, 40.435715 -80.592514; 17 October 2005 – (WLU 05101701), 4 I♂, 2 II♂, 1 ♀. <bold>MARSHALL COUNTY:</bold> Long Run at Long Run/Fish Creek confluence, 39.805878 -80.8052; 30 October 2005 – (WLU 05103002), 2 <italic>♀.</italic> Fish Creek at RT 2 crossing, 39.808643 -80.81616; 30 October 2005 – (WLU 05103002), 1 I♂, 2 ♀. <bold>PLEASANTS COUNTY:</bold> Ben’s Run at RT 2 crossing, 39.46337 -81.08457; 28 July 2005 – (WLU 05072802), 3 ♀. <bold>TYLER COUNTY:</bold> Cow House Run at RT 2 crossing, 39.551327 -81.01001; 28 July 2005 – (WLU 05072804), 1 II♂. <bold>WETZEL COUNTY:</bold> Fishing Creek at RT 2 crossing, 39.63576 N/ -80.85848 W; 20 July 2005 – (WLU 05072001), 1 I♂, 1 ♀. Proctor Creek at RT 2 crossing, 39.70037 N/ -80.81791 W; 9 July 2008 – (WLU 08070901), 2 II♂, 1 ♀.</p></tp:treatment-sec><tp:treatment-sec sec-type="Distribution"><title>Distribution.</title><p><tp:taxon-name>Cambarus robustus</tp:taxon-name> has an extensive distribution, ranging from southern Ontario and central New York south to North Carolina and Virginia, and west to Illinois (<xref ref-type="bibr" rid="B100">Taylor and Schuster 2004</xref>).Given thisextensive range, <tp:taxon-name>Cambarus robustus</tp:taxon-name> likely represents a species complex.Floodplain <tp:taxon-name>Cambarus</tp:taxon-name> <italic>robustus</italic> were collected from the Upper Ohio North and Middle Ohio North basins (<xref ref-type="fig" rid="F10">Figure 10</xref>), but has also been collected in the Middle Ohio South and Lower Ohio drainages outside the floodplain (Z. J. Loughman, unpublished data). <xref ref-type="bibr" rid="B60">Jezerinac et al. (1995)</xref> collected <tp:taxon-name>Cambarus robustus</tp:taxon-name> from Harman Creek, Brooke County, in the northern panhandle. The only other northern panhandle location where the species was collected in was the Fish Creek system in Marshall County. <xref ref-type="bibr" rid="B67">Loughman et al. (2009)</xref> commented on this disjunct distribution and hypothesized that it could be the result of separate postglacial invasions. Most <tp:taxon-name>Cambarus robustus</tp:taxon-name> populations present along the floodplain occur in the Middle Ohio North basin (60% of streams).</p><!--PageBreak--><fig id="F10" position="float" orientation="portrait"><label>Figure 10.</label><caption><p><tp:taxon-name>Cambarus robustus</tp:taxon-name>, <tp:taxon-name>Orconectes rusticus</tp:taxon-name> and <tp:taxon-name>Orconectes virilis</tp:taxon-name> distribution along the West Virginia portion of the Ohio River floodplain.</p></caption><graphic xmlns:xlink="http://www.w3.org/1999/xlink" xlink:href="ZooKeys-074-001-g010.jpg" position="float" orientation="portrait" xlink:type="simple"/></fig><p><tp:taxon-name>Cambarus robustus</tp:taxon-name> was likely under surveyed during this effort. This species prefers free-flowing streams more similar to mainstem rivers rather than habitats associated with big river confluences like those sampled in this survey.</p></tp:treatment-sec><tp:treatment-sec sec-type="Morphometrics"><title>Morphometrics.</title><p>The largest individual collected was a 46.6 mm TCL form II male collected in Kings Creek, Hancock County. The largest female was also taken there and was 36.0 mm TCL. Mean <tp:taxon-name>Cambarus robustus</tp:taxon-name> TCL was 33.0 mm (n = 20, SE = 5.5). Morphometric data are presented in <xref ref-type="table" rid="T5">Table 5</xref>.</p><table-wrap id="T5" position="float" orientation="portrait"><label>Table 5.</label><caption><p>West Virginia Ohio River floodplain <tp:taxon-name>Cambarus robustus</tp:taxon-name> morphometrics.</p></caption><table><tbody><tr><th rowspan="1" colspan="1">Sex</th><th rowspan="1" colspan="1">N</th><th rowspan="1" colspan="1">Minimum</th><th rowspan="1" colspan="1">Maximum</th><th rowspan="1" colspan="1">Mean</th><th rowspan="1" colspan="1">Standard Deviation</th></tr><tr><td rowspan="1" colspan="6">Male I</td></tr><tr><td rowspan="1" colspan="1">Carapace length</td><td rowspan="1" colspan="1">6</td><td rowspan="1" colspan="1">30.7</td><td rowspan="1" colspan="1">46.4</td><td rowspan="1" colspan="1">35.0</td><td rowspan="1" colspan="1">8.4</td></tr><tr><td rowspan="1" colspan="1">Palm Length</td><td rowspan="1" colspan="1">6</td><td rowspan="1" colspan="1">6.5</td><td rowspan="1" colspan="1">13.1</td><td rowspan="1" colspan="1">8.8</td><td rowspan="1" colspan="1">3.4</td></tr><tr><td rowspan="1" colspan="1">Areola Width</td><td rowspan="1" colspan="1">6</td><td rowspan="1" colspan="1">1.8</td><td rowspan="1" colspan="1">2.7</td><td rowspan="1" colspan="1">2.1</td><td rowspan="1" colspan="1">0.7</td></tr><tr><td rowspan="1" colspan="1">Areola Length</td><td rowspan="1" colspan="1">6</td><td rowspan="1" colspan="1">10.4</td><td rowspan="1" colspan="1">16.8</td><td rowspan="1" colspan="1">9.4</td><td rowspan="1" colspan="1">4.34</td></tr><tr><td rowspan="1" colspan="6">Male II</td></tr><tr><td rowspan="1" colspan="1">Carapace length</td><td rowspan="1" colspan="1">5</td><td rowspan="1" colspan="1">34.9</td><td rowspan="1" colspan="1">46.6</td><td rowspan="1" colspan="1">37.3</td><td rowspan="1" colspan="1">8.3</td></tr><tr><td rowspan="1" colspan="1">Palm Length</td><td rowspan="1" colspan="1">5</td><td rowspan="1" colspan="1">3.6</td><td rowspan="1" colspan="1">13.7</td><td rowspan="1" colspan="1">9.6</td><td rowspan="1" colspan="1">3.1</td></tr><tr><td rowspan="1" colspan="1">Areola Width</td><td rowspan="1" colspan="1">5</td><td rowspan="1" colspan="1">0.6</td><td rowspan="1" colspan="1">3.8</td><td rowspan="1" colspan="1">2.4</td><td rowspan="1" colspan="1">1.1</td></tr><tr><td rowspan="1" colspan="1">Areola Length</td><td rowspan="1" colspan="1">5</td><td rowspan="1" colspan="1">5.5</td><td rowspan="1" colspan="1">18.0</td><td rowspan="1" colspan="1">12.6</td><td rowspan="1" colspan="1">4.6</td></tr><tr><td rowspan="1" colspan="6">Female</td></tr><tr><td rowspan="1" colspan="1">Carapace length</td><td rowspan="1" colspan="1">10</td><td rowspan="1" colspan="1">13.8</td><td rowspan="1" colspan="1">36.0</td><td rowspan="1" colspan="1">21.0</td><td rowspan="1" colspan="1">10.8</td></tr><tr><td rowspan="1" colspan="1">Palm Length</td><td rowspan="1" colspan="1">10</td><td rowspan="1" colspan="1">2.7</td><td rowspan="1" colspan="1">8.3</td><td rowspan="1" colspan="1">4.2</td><td rowspan="1" colspan="1">3.5</td></tr><tr><td rowspan="1" colspan="1">Areola Width</td><td rowspan="1" colspan="1">10</td><td rowspan="1" colspan="1">0.5</td><td rowspan="1" colspan="1">7.2</td><td rowspan="1" colspan="1">7.5</td><td rowspan="1" colspan="1">7.3</td></tr><tr><td rowspan="1" colspan="1">Areola Length</td><td rowspan="1" colspan="1">10</td><td rowspan="1" colspan="1">4.7</td><td rowspan="1" colspan="1">7.3</td><td rowspan="1" colspan="1">2.9</td><td rowspan="1" colspan="1">4.8</td></tr></tbody></table></table-wrap></tp:treatment-sec><tp:treatment-sec sec-type="Habitat and natural history"><title>Habitat and natural history.</title><p><tp:taxon-name>Cambarus robustus</tp:taxon-name> (<xref ref-type="fig" rid="F11">Figure 11</xref>) inhabits 3<sub>rd</sub> through 5<sub>th</sub> ordered streams that dissect the floodplain. Preferred microhabitats included leaf packs, boulder fields, and spaces beneath large slab boulders. <tp:taxon-name>Cambarus robustus</tp:taxon-name> observed in Ben’s Run burrowed into hardpan substrates of pools, and readily used available leaf packs. Many individuals eluded capture in this stream, but were observed <!--PageBreak-->resting at the entrances to these burrows. No <tp:taxon-name>Cambarus robustus</tp:taxon-name> were collected from headwater streams in this effort. Crayfish associates included <tp:taxon-name>Cambarus carinirostris</tp:taxon-name>, <tp:taxon-name>Cambarus bartonii cavatus</tp:taxon-name>, and <tp:taxon-name>Orconectes obscurus</tp:taxon-name>. Seasonal data for <tp:taxon-name>Cambarus robustus</tp:taxon-name> are presented in <xref ref-type="table" rid="T3">Table 3</xref>.<!--PageBreak--></p><fig id="F11" position="float" orientation="portrait"><label>Figure 11.</label><caption><p><tp:taxon-name>Cambarus robustus</tp:taxon-name>, Upper Ohio North basin, Hancock County, West Virginia – WLU 05101701</p></caption><graphic xmlns:xlink="http://www.w3.org/1999/xlink" xlink:href="ZooKeys-074-001-g011.jpg" position="float" orientation="portrait" xlink:type="simple"/></fig></tp:treatment-sec><tp:treatment-sec sec-type="Conservation status within study area"><title>Conservation status within study area.</title><p><tp:taxon-name>Cambarus robustus</tp:taxon-name> populations along the floodplain are stable and do not warrant special attention.</p></tp:treatment-sec><tp:treatment-sec><!--Section generated to contain objects referenced in tp:taxon-treatment.--><table-wrap id="T3" position="float" orientation="portrait"><label>Table 3.</label><caption><p>Seasonal data for West Virginia Ohio River Floodplain <tp:taxon-name>Cambarus</tp:taxon-name> and <tp:taxon-name>Fallicambarus</tp:taxon-name> species.</p></caption><table><tbody><tr><th rowspan="1" colspan="1">Species</th><th rowspan="1" colspan="1">J</th><th rowspan="1" colspan="1">F</th><th rowspan="1" colspan="1">M</th><th rowspan="1" colspan="1">A</th><th rowspan="1" colspan="1">M</th><th rowspan="1" colspan="1">Jn</th><th rowspan="1" colspan="1">J</th><th rowspan="1" colspan="1">A</th><th rowspan="1" colspan="1">S</th><th rowspan="1" colspan="1">O</th><th rowspan="1" colspan="1">N</th><th rowspan="1" colspan="1">D</th></tr><tr><td rowspan="1" colspan="13"><tp:taxon-name>Cambarus (Cambarus) carinirostris</tp:taxon-name></td></tr><tr><td rowspan="1" colspan="1">Male 1</td><td rowspan="1" colspan="1"/><td rowspan="1" colspan="1"/><td rowspan="1" colspan="1"/><td rowspan="1" colspan="1"/><td rowspan="1" colspan="1"/><td rowspan="1" colspan="1">×</td><td rowspan="1" colspan="1">×</td><td rowspan="1" colspan="1">×</td><td rowspan="1" colspan="1">×</td><td rowspan="1" colspan="1"/><td rowspan="1" colspan="1"/><td rowspan="1" colspan="1"/></tr><tr><td rowspan="1" colspan="1">Male 2</td><td rowspan="1" colspan="1"/><td rowspan="1" colspan="1"/><td rowspan="1" colspan="1"/><td rowspan="1" colspan="1"/><td rowspan="1" colspan="1"/><td rowspan="1" colspan="1"/><td rowspan="1" colspan="1">×</td><td rowspan="1" colspan="1">×</td><td rowspan="1" colspan="1"/><td rowspan="1" colspan="1"/><td rowspan="1" colspan="1"/><td rowspan="1" colspan="1"/></tr><tr><td rowspan="1" colspan="1">Females</td><td rowspan="1" colspan="1"/><td rowspan="1" colspan="1"/><td rowspan="1" colspan="1"/><td rowspan="1" colspan="1"/><td rowspan="1" colspan="1"/><td rowspan="1" colspan="1"/><td rowspan="1" colspan="1">×</td><td rowspan="1" colspan="1">×</td><td rowspan="1" colspan="1"/><td rowspan="1" colspan="1"/><td rowspan="1" colspan="1"/><td rowspan="1" colspan="1"/></tr><tr><td rowspan="1" colspan="1">Ovigerous Females</td><td rowspan="1" colspan="1"/><td rowspan="1" colspan="1"/><td rowspan="1" colspan="1"/><td rowspan="1" colspan="1"/><td rowspan="1" colspan="1"/><td rowspan="1" colspan="1"/><td rowspan="1" colspan="1"/><td rowspan="1" colspan="1"/><td rowspan="1" colspan="1"/><td rowspan="1" colspan="1"/><td rowspan="1" colspan="1"/><td rowspan="1" colspan="1"/></tr><tr><td rowspan="1" colspan="13"><tp:taxon-name>Cambarus (Cambarus) bartonii cavatus</tp:taxon-name></td></tr><tr><td rowspan="1" colspan="1">Male 1</td><td rowspan="1" colspan="1"/><td rowspan="1" colspan="1"/><td rowspan="1" colspan="1">×</td><td rowspan="1" colspan="1">×</td><td rowspan="1" colspan="1"/><td rowspan="1" colspan="1"/><td rowspan="1" colspan="1">×</td><td rowspan="1" colspan="1"/><td rowspan="1" colspan="1"/><td rowspan="1" colspan="1"/><td rowspan="1" colspan="1"/><td rowspan="1" colspan="1"/></tr><tr><td rowspan="1" colspan="1">Male 2</td><td rowspan="1" colspan="1"/><td rowspan="1" colspan="1"/><td rowspan="1" colspan="1"/><td rowspan="1" colspan="1"/><td rowspan="1" colspan="1"/><td rowspan="1" colspan="1"/><td rowspan="1" colspan="1">×</td><td rowspan="1" colspan="1"/><td rowspan="1" colspan="1"/><td rowspan="1" colspan="1"/><td rowspan="1" colspan="1"/><td rowspan="1" colspan="1"/></tr><tr><td rowspan="1" colspan="1">Females</td><td rowspan="1" colspan="1"/><td rowspan="1" colspan="1"/><td rowspan="1" colspan="1">×</td><td rowspan="1" colspan="1">×</td><td rowspan="1" colspan="1"/><td rowspan="1" colspan="1"/><td rowspan="1" colspan="1">×</td><td rowspan="1" colspan="1"/><td rowspan="1" colspan="1"/><td rowspan="1" colspan="1"/><td rowspan="1" colspan="1"/><td rowspan="1" colspan="1"/></tr><tr><td rowspan="1" colspan="1">Ovigerous Females</td><td rowspan="1" colspan="1"/><td rowspan="1" colspan="1"/><td rowspan="1" colspan="1"/><td rowspan="1" colspan="1"/><td rowspan="1" colspan="1"/><td rowspan="1" colspan="1"/><td rowspan="1" colspan="1"/><td rowspan="1" colspan="1"/><td rowspan="1" colspan="1"/><td rowspan="1" colspan="1"/><td rowspan="1" colspan="1"/><td rowspan="1" colspan="1"/></tr><tr><td rowspan="1" colspan="13"><tp:taxon-name>Cambarus (Procambarus) robustus</tp:taxon-name></td></tr><tr><td rowspan="1" colspan="1">Male 1</td><td rowspan="1" colspan="1"/><td rowspan="1" colspan="1"/><td rowspan="1" colspan="1"/><td rowspan="1" colspan="1">×</td><td rowspan="1" colspan="1">×</td><td rowspan="1" colspan="1"/><td rowspan="1" colspan="1">×</td><td rowspan="1" colspan="1"/><td rowspan="1" colspan="1"/><td rowspan="1" colspan="1">×</td><td rowspan="1" colspan="1"/><td rowspan="1" colspan="1"/></tr><tr><td rowspan="1" colspan="1">Male 2</td><td rowspan="1" colspan="1"/><td rowspan="1" colspan="1"/><td rowspan="1" colspan="1"/><td rowspan="1" colspan="1">×</td><td rowspan="1" colspan="1">×</td><td rowspan="1" colspan="1"/><td rowspan="1" colspan="1"/><td rowspan="1" colspan="1"/><td rowspan="1" colspan="1">×</td><td rowspan="1" colspan="1">×</td><td rowspan="1" colspan="1"/><td rowspan="1" colspan="1"/></tr><tr><td rowspan="1" colspan="1">Females</td><td rowspan="1" colspan="1"/><td rowspan="1" colspan="1"/><td rowspan="1" colspan="1"/><td rowspan="1" colspan="1"/><td rowspan="1" colspan="1">×</td><td rowspan="1" colspan="1"/><td rowspan="1" colspan="1">×</td><td rowspan="1" colspan="1"/><td rowspan="1" colspan="1"/><td rowspan="1" colspan="1">×</td><td rowspan="1" colspan="1"/><td rowspan="1" colspan="1"/></tr><tr><td rowspan="1" colspan="1">Ovigerous Females</td><td rowspan="1" colspan="1"/><td rowspan="1" colspan="1"/><td rowspan="1" colspan="1"/><td rowspan="1" colspan="1"/><td rowspan="1" colspan="1"/><td rowspan="1" colspan="1"/><td rowspan="1" colspan="1"/><td rowspan="1" colspan="1"/><td rowspan="1" colspan="1"/><td rowspan="1" colspan="1"/><td rowspan="1" colspan="1"/><td rowspan="1" colspan="1"/></tr><tr><td rowspan="1" colspan="13"><tp:taxon-name>Cambarus (Tubericambarus) thomai</tp:taxon-name></td></tr><tr><td rowspan="1" colspan="1">Male 1</td><td rowspan="1" colspan="1">×</td><td rowspan="1" colspan="1">×</td><td rowspan="1" colspan="1">×</td><td rowspan="1" colspan="1">×</td><td rowspan="1" colspan="1">×</td><td rowspan="1" colspan="1"/><td rowspan="1" colspan="1"/><td rowspan="1" colspan="1">×</td><td rowspan="1" colspan="1">×</td><td rowspan="1" colspan="1"/><td rowspan="1" colspan="1"/><td rowspan="1" colspan="1"/></tr><tr><td rowspan="1" colspan="1">Male 2</td><td rowspan="1" colspan="1"/><td rowspan="1" colspan="1"/><td rowspan="1" colspan="1">×</td><td rowspan="1" colspan="1">×</td><td rowspan="1" colspan="1"/><td rowspan="1" colspan="1"/><td rowspan="1" colspan="1"/><td rowspan="1" colspan="1"/><td rowspan="1" colspan="1"/><td rowspan="1" colspan="1"/><td rowspan="1" colspan="1"/><td rowspan="1" colspan="1"/></tr><tr><td rowspan="1" colspan="1">Females</td><td rowspan="1" colspan="1"/><td rowspan="1" colspan="1"/><td rowspan="1" colspan="1">×</td><td rowspan="1" colspan="1">×</td><td rowspan="1" colspan="1"/><td rowspan="1" colspan="1"/><td rowspan="1" colspan="1">×</td><td rowspan="1" colspan="1"/><td rowspan="1" colspan="1"/><td rowspan="1" colspan="1"/><td rowspan="1" colspan="1"/><td rowspan="1" colspan="1"/></tr><tr><td rowspan="1" colspan="1">Ovigerous Females</td><td rowspan="1" colspan="1"/><td rowspan="1" colspan="1"/><td rowspan="1" colspan="1">×</td><td rowspan="1" colspan="1">×</td><td rowspan="1" colspan="1"/><td rowspan="1" colspan="1"/><td rowspan="1" colspan="1"/><td rowspan="1" colspan="1"/><td rowspan="1" colspan="1"/><td rowspan="1" colspan="1"/><td rowspan="1" colspan="1"/><td rowspan="1" colspan="1"/></tr><tr><td rowspan="1" colspan="13"><tp:taxon-name>Fallicambarus (Cambarus) fodiens</tp:taxon-name></td></tr><tr><td rowspan="1" colspan="1">Male 1</td><td rowspan="1" colspan="1"/><td rowspan="1" colspan="1">×</td><td rowspan="1" colspan="1">×</td><td rowspan="1" colspan="1">×</td><td rowspan="1" colspan="1"/><td rowspan="1" colspan="1"/><td rowspan="1" colspan="1"/><td rowspan="1" colspan="1"/><td rowspan="1" colspan="1"/><td rowspan="1" colspan="1"/><td rowspan="1" colspan="1"/><td rowspan="1" colspan="1"/></tr><tr><td rowspan="1" colspan="1">Male 2</td><td rowspan="1" colspan="1"/><td rowspan="1" colspan="1"/><td rowspan="1" colspan="1"/><td rowspan="1" colspan="1"/><td rowspan="1" colspan="1"/><td rowspan="1" colspan="1"/><td rowspan="1" colspan="1"/><td rowspan="1" colspan="1"/><td rowspan="1" colspan="1"/><td rowspan="1" colspan="1"/><td rowspan="1" colspan="1"/><td rowspan="1" colspan="1"/></tr><tr><td rowspan="1" colspan="1">Females</td><td rowspan="1" colspan="1"/><td rowspan="1" colspan="1">×</td><td rowspan="1" colspan="1">×</td><td rowspan="1" colspan="1">×</td><td rowspan="1" colspan="1"/><td rowspan="1" colspan="1"/><td rowspan="1" colspan="1"/><td rowspan="1" colspan="1"/><td rowspan="1" colspan="1"/><td rowspan="1" colspan="1"/><td rowspan="1" colspan="1"/><td rowspan="1" colspan="1"/></tr><tr><td rowspan="1" colspan="1">Ovigerous Females</td><td rowspan="1" colspan="1"/><td rowspan="1" colspan="1">×</td><td rowspan="1" colspan="1">×</td><td rowspan="1" colspan="1"/><td rowspan="1" colspan="1"/><td rowspan="1" colspan="1"/><td rowspan="1" colspan="1"/><td rowspan="1" colspan="1"/><td rowspan="1" colspan="1"/><td rowspan="1" colspan="1"/><td rowspan="1" colspan="1"/><td rowspan="1" colspan="1"/></tr></tbody></table></table-wrap></tp:treatment-sec><ref-list><ref id="B39"><mixed-citation xmlns:xlink="http://www.w3.org/1999/xlink" xlink:type="simple"><person-group><name name-style="western"><surname>Hagen</surname><given-names>HA</given-names></name></person-group> (<year>1870</year>)<article-title>Monograph of the North America Astacidae</article-title>. <source>Illustrated Catalogue of the Museum of Comparative Zoology of Harvard College</source>, <lpage>109</lpage> pp.</mixed-citation></ref><ref id="B14"><mixed-citation xmlns:xlink="http://www.w3.org/1999/xlink" xlink:type="simple"><person-group><name name-style="western"><surname>Crocker</surname><given-names>DW</given-names></name><name name-style="western"><surname>Barr</surname><given-names>DW</given-names></name></person-group> (<year>1968</year>) <source>Handbook of the crayfishes of Ontario</source>. <publisher-name>University of Toronto Press</publisher-name>, <publisher-loc>Toronto, Ontario</publisher-loc>, <lpage>158</lpage> pp.</mixed-citation></ref><ref id="B79"><mixed-citation xmlns:xlink="http://www.w3.org/1999/xlink" xlink:type="simple"><person-group><name name-style="western"><surname>Page</surname><given-names>LM</given-names></name></person-group> (<year>1985</year>)<article-title>The crayfishes and shrimp of Illinois.</article-title><source>Bulletin Illinois Natural History Survey</source><volume>33</volume>:<fpage>335</fpage>-<lpage>448</lpage>.</mixed-citation></ref><ref id="B96"><mixed-citation xmlns:xlink="http://www.w3.org/1999/xlink" xlink:type="simple"><person-group><name name-style="western"><surname>Taylor</surname><given-names>CA</given-names></name><name name-style="western"><surname>Warren</surname><given-names>ML</given-names></name><name name-style="western"><surname>Fitzpatrick</surname><given-names>JF</given-names></name><name name-style="western"><surname>Hobbs HH</surname><given-names>III</given-names></name><name name-style="western"><surname>Jezerinac</surname><given-names>RF</given-names></name><name name-style="western"><surname>Pflieger</surname><given-names>WL</given-names></name><name name-style="western"><surname>Robison</surname><given-names>HW</given-names></name></person-group> (<year>1996</year>)<article-title>Conservation status of crayfishes of the United States and Canada.</article-title><source>Fisheries</source><volume>21</volume>:<fpage>25</fpage>-<lpage>38</lpage>.</mixed-citation></ref><ref id="B101"><mixed-citation xmlns:xlink="http://www.w3.org/1999/xlink" xlink:type="simple"><person-group><name name-style="western"><surname>Taylor</surname><given-names>CA</given-names></name><name name-style="western"><surname>Schuster</surname><given-names>GA</given-names></name><name name-style="western"><surname>Cooper</surname><given-names>JE</given-names></name><name name-style="western"><surname>DiStefano</surname><given-names>RJ</given-names></name><name name-style="western"><surname>Eversole</surname><given-names>AG</given-names></name><name name-style="western"><surname>Hamr</surname><given-names>P</given-names></name><name name-style="western"><surname>Hobbs HH</surname><given-names>III</given-names></name><name name-style="western"><surname>Robison</surname><given-names>HW</given-names></name><name name-style="western"><surname>Skelton</surname><given-names>CE</given-names></name><name name-style="western"><surname>Thoma</surname><given-names>RF</given-names></name></person-group> (<year>2007</year>)<article-title>A reassessment of the conservation status of crayfishes of the United States and Canada after 10+ years of increased awareness.</article-title><source>Fisheries</source><volume>32</volume> (<issue>8</issue>):<fpage>372</fpage>-<lpage>389</lpage>.</mixed-citation></ref><ref id="B21"><mixed-citation xmlns:xlink="http://www.w3.org/1999/xlink" xlink:type="simple"><person-group><name name-style="western"><surname>Faxon</surname><given-names>W</given-names></name></person-group> (<year>1885</year>)<article-title>A list of the Astacidae in the United States National Museum.</article-title><source>Proceedings of the United States National Museum</source><volume>8</volume> (<issue>23</issue>):<fpage>356</fpage>-<lpage>361</lpage>.</mixed-citation></ref><ref id="B22"><mixed-citation xmlns:xlink="http://www.w3.org/1999/xlink" xlink:type="simple"><person-group><name name-style="western"><surname>Faxon</surname><given-names>W</given-names></name></person-group> (<year>1890</year>)<article-title>Notes on the North American crayfishes, family Astacidae.</article-title><source>Proceedings of the United States National Museum</source><volume>12</volume> (<issue>785</issue>):<fpage>619</fpage>-<lpage>634</lpage>.</mixed-citation></ref><ref id="B75"><mixed-citation xmlns:xlink="http://www.w3.org/1999/xlink" xlink:type="simple"><person-group><name name-style="western"><surname>Ortmann</surname><given-names>AE</given-names></name></person-group> (<year>1905b</year>)<article-title>The mutual affinities of the species of <italic>Cambarus</italic>, and their dispersal over the United States.</article-title><source>Proceedings of the American Philosophical Society</source><volume>44</volume> (<issue>180</issue>):<fpage>91</fpage>-<lpage>136</lpage>.</mixed-citation></ref><ref id="B29"><mixed-citation xmlns:xlink="http://www.w3.org/1999/xlink" xlink:type="simple"><person-group><name name-style="western"><surname>Fowler</surname><given-names>HW</given-names></name></person-group> (<year>1912</year>)<article-title>The crustacea of New Jersey</article-title>. In: <source>Annual Report of the New Jersey State Museum for 1911</source>.</mixed-citation></ref><ref id="B77"><mixed-citation xmlns:xlink="http://www.w3.org/1999/xlink" xlink:type="simple"><person-group><name name-style="western"><surname>Ortmann</surname><given-names>AE</given-names></name></person-group> (<year>1931</year>)<article-title>The crawfishes of the southern Appalachians and the Cumberland Plateau.</article-title><source>Annals of the Carnegie Museum</source><volume>20</volume> (<issue>2</issue>):<fpage>61</fpage>-<lpage>160</lpage>.<!--PageBreak--></mixed-citation></ref><ref id="B10"><mixed-citation xmlns:xlink="http://www.w3.org/1999/xlink" xlink:type="simple"><person-group><name name-style="western"><surname>Creaser</surname><given-names>EP</given-names></name></person-group> (<year>1931</year>)<article-title>The Michigan decapods crustaceans.</article-title><source>Papers of the Michigan Academy of Sciences Arts and Letters</source><volume>13</volume>:<fpage>257</fpage>-<lpage>276</lpage>.</mixed-citation></ref><ref id="B45"><mixed-citation xmlns:xlink="http://www.w3.org/1999/xlink" xlink:type="simple"><person-group><name name-style="western"><surname>Hobbs</surname><given-names>HH Jr.</given-names></name></person-group> (<year>1969</year>)<article-title>On the distribution and phylogeny of the crayfish genus <italic>Cambarus</italic></article-title>. In: <person-group><name name-style="western"><surname>Holt</surname><given-names>PC</given-names></name></person-group> (<role>Eds</role>) <source>The distributional history of the biota of the southern Appalachians. Part I: Invertebrates. Research Division Monograph 1</source>, <publisher-name>Virginia Polytechnic Institution</publisher-name>, <publisher-loc>Blacksburg, Virginia</publisher-loc>, <fpage>93</fpage>–<lpage>179</lpage>.</mixed-citation></ref><ref id="B60"><mixed-citation xmlns:xlink="http://www.w3.org/1999/xlink" xlink:type="simple"><person-group><name name-style="western"><surname>Jezerinac</surname><given-names>RF</given-names></name><name name-style="western"><surname>Stocker</surname><given-names>GW</given-names></name><name name-style="western"><surname>Tarter</surname><given-names>DC</given-names></name></person-group> (<year>1995</year>)<article-title>The Crayfishes (Decapoda: Cambaridae) of West Virginia</article-title>. <source>Ohio Biological Survey Bulletin</source><volume>10</volume>: <fpage>1</fpage>–<lpage>193</lpage>.</mixed-citation></ref><ref id="B100"><mixed-citation xmlns:xlink="http://www.w3.org/1999/xlink" xlink:type="simple"><person-group><name name-style="western"><surname>Taylor</surname><given-names>CA</given-names></name><name name-style="western"><surname>Schuster</surname><given-names>GA</given-names></name></person-group> (<year>2004</year>)<article-title>Crayfishes of Kentucky</article-title>. <source>Illinois Natural History Survey Bulletin</source><volume>28</volume>, <lpage>219</lpage> pp.</mixed-citation></ref><ref id="B67"><mixed-citation xmlns:xlink="http://www.w3.org/1999/xlink" xlink:type="simple"><person-group><name name-style="western"><surname>Loughman</surname><given-names>ZJ</given-names></name><name name-style="western"><surname>Simon</surname><given-names>TP</given-names></name><name name-style="western"><surname>Welsh</surname><given-names>SA</given-names></name></person-group> (<year>2009</year>)<article-title>West Virginia Crayfishes (Decapoda: Cambaridae): Observations on distribution, natural history, and conservation.</article-title><source>Northeastern Naturalist</source><volume>16</volume>:<fpage>225</fpage>-<lpage>238</lpage>.</mixed-citation></ref></ref-list></tp:taxon-treatment>
