# Supplementary material for: Zoogeography, taxonomy, and conservation of West Virginia’s Ohio River floodplain crayfishes (Decapoda, Cambaridae)
Source: Zookeys. 2011 Jan 6;(74):1–78. doi: 10.3897/zookeys.74.808 (PMC3088040; doi:10.3897/zookeys.74.808)
Supplement: XML Treatment for Orconectes (Crockerinus) obscurus [file zookeys.74.808-treatment6.xml]

<!DOCTYPE tp:taxon-treatment
  PUBLIC "-//TaxonX//DTD Taxonomic Treatment Publishing DTD v0 20100105//EN" "tax-treatment-NSO.dtd">
<tp:taxon-treatment xmlns:tp="http://www.plazi.org/taxpub"><tp:treatment-meta><mixed-citation publication-type="journal"><person-group><name><surname>Loughman</surname><given-names>Zachary J.</given-names></name><name><surname>Simon</surname><given-names>Thomas P.</given-names></name></person-group><article-title>Zoogeography, taxonomy, and conservation of West Virginia’s Ohio River floodplain crayfishes (Decapoda, Cambaridae)</article-title><source>Zookeys</source><day>6</day><month>1</month><year>2011</year><volume>2011</volume><issue>74</issue><fpage>1</fpage><lpage>78</lpage><pub-id pub-id-type="doi">10.3897/zookeys.74.808</pub-id></mixed-citation></tp:treatment-meta><tp:nomenclature><tp:taxon-name>
                            <tp:taxon-name-part taxon-name-part-type="genus">Orconectes</tp:taxon-name-part>
                            (<tp:taxon-name-part taxon-name-part-type="subgenus">Crockerinus</tp:taxon-name-part>)
                            <tp:taxon-name-part taxon-name-part-type="species">obscurus</tp:taxon-name-part>
                        </tp:taxon-name><tp:taxon-authority>(Hagen, 1870)</tp:taxon-authority><tp:nomenclature-citation-list><tp:nomenclature-citation><tp:taxon-name>Cambarus obscurus</tp:taxon-name><comment><xref ref-type="bibr" rid="B39">Hagen 1870</xref>:69, figs. 72–75, 154.</comment></tp:nomenclature-citation><tp:nomenclature-citation><tp:taxon-name>Cambarus propinquus</tp:taxon-name><comment> var. <italic>obscurus</italic><xref ref-type="bibr" rid="B21">Faxon 1885</xref>:92.</comment></tp:nomenclature-citation><tp:nomenclature-citation><tp:taxon-name>Cambarus propinquus obscurus</tp:taxon-name><comment><xref ref-type="bibr" rid="B40">Hay 1899</xref>:960.</comment></tp:nomenclature-citation><tp:nomenclature-citation><tp:taxon-name>Cambarus (Faxonius) obscurus</tp:taxon-name><comment><xref ref-type="bibr" rid="B75">Ortmann 1905b</xref>:112; <xref ref-type="bibr" rid="B76">1906</xref>:369, figs. 1, 2, 7.</comment></tp:nomenclature-citation><tp:nomenclature-citation><tp:taxon-name>Faxonius obscurus</tp:taxon-name><comment> Creaser 1933:5.</comment></tp:nomenclature-citation><tp:nomenclature-citation><tp:taxon-name>Faxonius (Faxonius) obscurus</tp:taxon-name><comment><xref ref-type="bibr" rid="B11">Creaser 1933a</xref>:5.</comment></tp:nomenclature-citation><tp:nomenclature-citation><tp:taxon-name>Orconectes obscurus</tp:taxon-name><comment><xref ref-type="bibr" rid="B43">Hobbs 1942a</xref>:352; <xref ref-type="bibr" rid="B48">1974</xref>:36, fig. 117. <xref ref-type="bibr" rid="B13">Crocker 1957</xref>:36, 53, 75, figs. 5–6. <xref ref-type="bibr" rid="B26">Fitzpatrick 1963</xref>:61; <xref ref-type="bibr" rid="B27">1967</xref>:160, figs. 3, 11–15, 25. <xref ref-type="bibr" rid="B96">Taylor et al. 1996</xref>:31. <xref ref-type="bibr" rid="B101">Taylor et al. 2007</xref>: 384.</comment></tp:nomenclature-citation><tp:nomenclature-citation><tp:taxon-name>Orconectes (Orconectes) obscurus</tp:taxon-name><comment><xref ref-type="bibr" rid="B44">Hobbs 1942b</xref>: 154.</comment></tp:nomenclature-citation><tp:nomenclature-citation><tp:taxon-name>Orconectes (Crockerinus) obscurus</tp:taxon-name><comment><xref ref-type="bibr" rid="B28">Fitzpatrick 1987</xref>:50. <xref ref-type="bibr" rid="B50">Hobbs 1989</xref>: 36, fig. 155. <xref ref-type="bibr" rid="B60">Jezerinac et al. 1995</xref>:26–34, figs. 11a–11h. Loughman 2010: 50–53, fig. 16.</comment></tp:nomenclature-citation></tp:nomenclature-citation-list></tp:nomenclature><tp:treatment-sec sec-type="Diagnosis"><title>Diagnosis.</title><p>Rostrum with slightly converging margins, not thickened, with marginal spines or tubercles; median carina absent; postorbital ridges possessing a sharp spine. Cephalothorax ovoid, slightly, dorsoventrally compressed, without setae. Areola 3.7–6.6 times longer than wide, comprising 27–39% of TCL, with 2–3 rows of punctations across narrowest region; cervical groove interrupted just above cervical spine; lacking hepatic spines; suborbital angle obsolete. Antennal scale about 1.5 times as long as <!--PageBreak-->wide; basiopodite spine of antenna well developed. Ischiopodite of antenna without spine. Chelae smooth, broad and robust, length 91% of TCL; mesial surface of palm consisting of two well developed rows of tubercles; mesialmost row consisting of 7–11; dorsolateral row with 5–11; lateral margin of propodus smooth, dorsal surfaces of both dactyl and fixed finger of propodus with weak dorsolateral ridges; some elongate setae at base of fixed finger. First form gonopods short, comprising 33% of TCL, with two terminal elements about equal length; corneous central projection comprising 23% of pleopod length, tapering distally to point; mesial process non-corneous, spatulate, partially surrounding central projection; cephalic base of central projection with right angle shoulder. Form two male gonopod non-corneous, blunt, shoulder not prominent or absent. Female annulus ventralis deeply embedded in sternum, moveable, wider than long, cephalolateral prominences well developed, distinctly separated by a trough; fossa rather deep, sinus sinuate in caudal 67% of annulus.</p></tp:treatment-sec><tp:treatment-sec sec-type="Color in life"><title>Color in life.</title><p>Carapace, abdomen and dorsal surface of chelae brown; rostral margins, caudal edge of carapace, and anterodorsal surface of terga dark brown; tips of chelae and knob at base of dactyl orange; tubercles on mesial and lateral margins of dactyl, mesial margin of palm, and mesial margin of propodus, and two spines or tubercles on anterodorsal surface of carpus yellow; reddish stripe on lateral margin of chelae; ventral margins beige.</p></tp:treatment-sec><tp:treatment-sec sec-type="Specimens examined"><title>Specimens examined.</title><p><tp:taxon-name>Orconectes obscurus</tp:taxon-name> were collected from six counties at 16 locations in the current study, as listed below.</p><p><bold>BROOKE COUNTY:</bold> Buffalo Creek at RT 2 crossing in Wellsburg, 40.261375 -80.61508; 4 September 2005 – (WLU 05090402), 2 I♂, 3 ♀. Cross Creek at entrance to Bruin Drive adjacent to Brooke High School, 40.306442 -80.5997; 28 June 2005 – (WLU 05062803), 1 ♀; 4 September 2005 – (WLU 05090403), 2 I♂, 1 II♂, 2 ♀. (3.) RT 2 crossing of nameless tributary 2.27 km (1.41 mi) S of Beech Bottom, 40.23163 -80.6523; 28 June 2005 – (WLU 05062801), 4 II♂. RT 2 crossing of nameless tributary in Beech Bottom proper, 40.306442 -80.5997; 28 June 2005 – (WLU 05062801), 1 ♀. <bold>HANCOCK COUNTY:</bold> Hardin Run 0.81 km (0.5 mi) from CR 2-7/RT 2 intersection on CR 2-7, 40.533314 -80.60326; 23 August 2005 – (WLU 05082302), 2 I♂, 1 ♀. Holbert Run 1.61 km (1.0 mi) from CR 2-8/ RT 2 intersection adjacent to CR 2-8, 40.474045 -80.58584; 23 August 2005 – (WLU 05082303), 1 I♂, 1 II♂, 1 ♀. Kings Creek at RT 2 crossing, 40.435715 N / 80.592514 W; 17 October 2005 – (WLU 05101701); 3 I♂, 4 ♀. Tomlinson Run backwater at RT 2 crossing, 40.54026 -80.628075; 8, March 2005 – (WLU 06030801), 9 I♂; 30 March 2005 – (WLU 06033001), 1 I♂. <bold>MARSHALL COUNTY:</bold> Big Grave Creek at Ohio River confluence in Moundsville, 39.9046 -80.75731; 20 July 2005 – (WLU 05072003 1 ♀; 4 September 2005 – (WLU 05090401), 2 I♂, 1 II♂. Fish Creek at RT 2 crossing, 39.808643 -80.81616; 30 October 2005 – (WLU 05103002), 7 I♂, 2 ♀; 30 April 2006 – (WLU 06043001), 8 O♀. Little Grave Creek at RT 2 crossing in Moundsville, 39.920944 -80.748566; 28 July 2007 – (WLU 05072807), 1 I♂, 1 II♂, 4 ♀. Nameless tributary at RT 2 crossing adjacent to Columbia Chemical operations, 39.85933 -80.79305; 28<!--PageBreak--> July 2007 – (WLU 05072809), 2 I♂. <bold>OHIO COUNTY:</bold> Short Creek at RT 2 crossing, 40.18312 -80.676865; 4 September 2005 – (WLU 05090404), 2 I♂, 2 ♀. <bold>PLEASANTS COUNTY:</bold> Ben’s Run at RT 2 crossing, 39.46337 -81.08457; 28 July 2005 – (WLU 05072802), 1 I♂, 2♀. <bold>WETZEL COUNTY:</bold> Fishing Creek at RT 2 crossing, 39.63576 N/ -80.85848; 20 July 2005 – (WLU 05072001), 2 II♂, 1 ♀. Proctor Creek at RT 2 crossing, 39.70037 N/ -80.81791 W; 20 July 2005 – (WLU 05072001), 2 II♂, 3 ♀.</p></tp:treatment-sec><tp:treatment-sec sec-type="Distribution"><title>Distribution.</title><p><tp:taxon-name>Orconectes obscurus</tp:taxon-name> occurs in north-west New York south through western Pennsylvania and north-central West Virginia, east to Maryland’s portion of the Youghiogheny River system and west to the Flushing Escarpment of Ohio (<xref ref-type="bibr" rid="B50">Hobbs 1989</xref>). Ontario populations are considered introduced (<xref ref-type="bibr" rid="B101">Taylor et al. 2007</xref>). <tp:taxon-name>Orconectes obscurus</tp:taxon-name> distribution in western West Virginia appeared to be limited to the Upper Ohio North and Upper Ohio South drainages (<xref ref-type="bibr" rid="B60">Jezerinac et al. 1995</xref>). <xref ref-type="bibr" rid="B60">Jezerinac et al. (1995)</xref> reported the southern extent of <tp:taxon-name>Orconectes obscurus</tp:taxon-name> range adjacent to the Ohio River as Proctor Creek at the Marshall/Wetzel counties line, and documented <tp:taxon-name>Orconectes sanbornii</tp:taxon-name> replacing <tp:taxon-name>Orconectes obscurus</tp:taxon-name> inFishing Creek, Wetzel County. <xref ref-type="bibr" rid="B60">Jezerinac et al. (1995)</xref> also documented <tp:taxon-name>Orconectes sanbornii</tp:taxon-name> as the dominant orconectid for the Middle Ohio North, Middle Ohio South, and Lower Ohio basins.</p><p><tp:taxon-name>Orconectes obscurus</tp:taxon-name> has undergone a southern range expansion since Jezerinac’s surveys in the 1980’s (<xref ref-type="fig" rid="F19">Figure 19</xref>). The southern extent of its range currently is Ben’s Run, Tyler County. <tp:taxon-name>Orconectes sanbornii</tp:taxon-name>’s northern limit currently is Middle Island Creek, due north of Saint Mary’s, Pleasant County. <tp:taxon-name>Orconectes obscurus</tp:taxon-name> and <tp:taxon-name>Orconectes sanbornii</tp:taxon-name> divide the Middle Ohio North basin, with <tp:taxon-name>Orconectes obscurus</tp:taxon-name> inhabiting northern portions of the basin and <tp:taxon-name>Orconectes sanbornii</tp:taxon-name> inhabiting southern portions (<xref ref-type="fig" rid="F19">Figure 19</xref>).</p><fig id="F19" position="float" orientation="portrait"><label>Figure 19.</label><caption><p><tp:taxon-name>Orconectes obscurus</tp:taxon-name> and <tp:taxon-name>Orconectes sanbornii</tp:taxon-name> distribution along the West Virginia portion of the Ohio River floodplain</p></caption><graphic xmlns:xlink="http://www.w3.org/1999/xlink" xlink:href="ZooKeys-074-001-g019.jpg" position="float" orientation="portrait" xlink:type="simple"/></fig><p>The southward expansion of the range of <tp:taxon-name>Orconectes obscurus</tp:taxon-name> could be natural or an anthropogenic event. <tp:taxon-name>Orconectes</tp:taxon-name> are used as bait because of their ease of capture and high densities (<xref ref-type="bibr" rid="B19">Distefano et al. 2009b</xref>), so bait bucket release may explain the southward range expansion. <tp:taxon-name>Orconectes obscurus</tp:taxon-name> has a history as an invasive, with such populations present in New York and Ontario, Canada (<xref ref-type="bibr" rid="B14">Crocker and Barr 1968</xref>; <xref ref-type="bibr" rid="B96">Taylor et al. 1996</xref>). Many of the streams containing <tp:taxon-name>Orconectes obscurus</tp:taxon-name> populations in the southern region of the Middle Ohio North basin are second or third order streams that do not harbor large game fish populations.</p><p>Two alternative hypotheses explaining this expansion may include previous misidentification and natural expansion. <tp:taxon-name>Orconectes obscurus</tp:taxon-name> may have always been present historically where the species was collected in this survey, and misidentified by previous investigators. It is also possible that the species has expanded under natural conditions southward since the 1980’s, specifically invading the Hannibal Pool of the Ohio River and replacing <tp:taxon-name>Orconectes sanbornii</tp:taxon-name> in the mainstem. After displacement of <tp:taxon-name>Orconectes sanbornii</tp:taxon-name> in the Ohio River mainstem, additional streams could be colonized via stream confluences.</p></tp:treatment-sec><tp:treatment-sec sec-type="Morphometrics"><title>Morphometrics.</title><p>The largest individual was a 39.0 mm TCL form I male collected in Tomlinson Run backwater in Hancock County. The largest female was collected from the confluence of Little Grave Creek and the Ohio River in Marshall County and possessed a 37.4 mm TCL . Mean TCL for the species was 29.2 mm (n = 82, SE <!--PageBreak-->= 8.77). Sexual dimorphism is displayed in this species, with form I and form II male chelae significantly larger (t(345) = 6.8201, p = 0.0001) than female chelae. Morphometric data for <tp:taxon-name>Orconectes obscurus</tp:taxon-name> is presented in <xref ref-type="table" rid="T8">Table 8</xref>.</p><table-wrap id="T8" position="float" orientation="portrait"><label>Table 8.</label><caption><p>West Virginia Ohio River floodplain <tp:taxon-name>Orconectes obscurus</tp:taxon-name> morphometrics.</p></caption><table><tbody><tr><th rowspan="1" colspan="1">Sex</th><th rowspan="1" colspan="1">N</th><th rowspan="1" colspan="1">Minimum</th><th rowspan="1" colspan="1">Maximum</th><th rowspan="1" colspan="1">Mean</th><th rowspan="1" colspan="1">Standard Deviation</th></tr><tr><td rowspan="1" colspan="6">Male I</td></tr><tr><td rowspan="1" colspan="1">Carapace Length</td><td rowspan="1" colspan="1">35</td><td rowspan="1" colspan="1">8.4</td><td rowspan="1" colspan="1">39</td><td rowspan="1" colspan="1">29.85</td><td rowspan="1" colspan="1">6.7</td></tr><tr><td rowspan="1" colspan="1">Palm Length</td><td rowspan="1" colspan="1">35</td><td rowspan="1" colspan="1">3.5</td><td rowspan="1" colspan="1">9.01</td><td rowspan="1" colspan="1">7.57</td><td rowspan="1" colspan="1">1.89</td></tr><tr><td rowspan="1" colspan="1">Areola Width</td><td rowspan="1" colspan="1">35</td><td rowspan="1" colspan="1">1.0</td><td rowspan="1" colspan="1">2.63</td><td rowspan="1" colspan="1">1.88</td><td rowspan="1" colspan="1">0.61</td></tr><tr><td rowspan="1" colspan="1">Areola Length</td><td rowspan="1" colspan="1">35</td><td rowspan="1" colspan="1">6.1</td><td rowspan="1" colspan="1">13</td><td rowspan="1" colspan="1">10.14</td><td rowspan="1" colspan="1">2.81</td></tr><tr><td rowspan="1" colspan="6">Male II</td></tr><tr><td rowspan="1" colspan="1">Carapace Length</td><td rowspan="1" colspan="1">12</td><td rowspan="1" colspan="1">9.2</td><td rowspan="1" colspan="1">30.8</td><td rowspan="1" colspan="1">24.7</td><td rowspan="1" colspan="1">7.0</td></tr><tr><td rowspan="1" colspan="1">Palm Length</td><td rowspan="1" colspan="1">12</td><td rowspan="1" colspan="1">3.5</td><td rowspan="1" colspan="1">7.5</td><td rowspan="1" colspan="1">4.9</td><td rowspan="1" colspan="1">1.3</td></tr><tr><td rowspan="1" colspan="1">Areola Width</td><td rowspan="1" colspan="1">12</td><td rowspan="1" colspan="1">1.2</td><td rowspan="1" colspan="1">2.1</td><td rowspan="1" colspan="1">1.5</td><td rowspan="1" colspan="1">0.3</td></tr><tr><td rowspan="1" colspan="1">Areola Length</td><td rowspan="1" colspan="1">12</td><td rowspan="1" colspan="1">4.4</td><td rowspan="1" colspan="1">10.1</td><td rowspan="1" colspan="1">7.0</td><td rowspan="1" colspan="1">1.5</td></tr><tr><td rowspan="1" colspan="6">Female</td></tr><tr><td rowspan="1" colspan="1">Carapace Length</td><td rowspan="1" colspan="1">35</td><td rowspan="1" colspan="1">6.9</td><td rowspan="1" colspan="1">37.4</td><td rowspan="1" colspan="1">30.3</td><td rowspan="1" colspan="1">5.3</td></tr><tr><td rowspan="1" colspan="1">Palm Length</td><td rowspan="1" colspan="1">35</td><td rowspan="1" colspan="1">3.9</td><td rowspan="1" colspan="1">8.6</td><td rowspan="1" colspan="1">6.3</td><td rowspan="1" colspan="1">1.7</td></tr><tr><td rowspan="1" colspan="1">Areola Width</td><td rowspan="1" colspan="1">35</td><td rowspan="1" colspan="1">1.9</td><td rowspan="1" colspan="1">2.4</td><td rowspan="1" colspan="1">2.1</td><td rowspan="1" colspan="1">0.46</td></tr><tr><td rowspan="1" colspan="1">Areola Length</td><td rowspan="1" colspan="1">35</td><td rowspan="1" colspan="1">9.7</td><td rowspan="1" colspan="1">37.5</td><td rowspan="1" colspan="1">10.1</td><td rowspan="1" colspan="1">7.2</td></tr></tbody></table></table-wrap></tp:treatment-sec><tp:treatment-sec sec-type="Habitat and natural history"><title>Habitat and natural history.</title><p><tp:taxon-name>Orconectes obscurus</tp:taxon-name> (<xref ref-type="fig" rid="F20">Figure 20</xref>) occupy stream habitats throughout the central and northern regions of the floodplain. Habitats include first through fifth ordered streams and Ohio River backwaters. Healthy populations of <tp:taxon-name>Orconectes obscurus</tp:taxon-name> occur in all 3<sub>rd</sub> through 5<sub>th</sub> ordered streams from Ben’s Run, Tyler County, north to Tomlinson Run, Hancock County. <tp:taxon-name>Orconectes obscurus</tp:taxon-name> were frequently collected from streams within two specific macrohabitats. Slab boulders and leaf packs were utilized by all demographics; form I males were associated primarily with slab boulders. Leaf packs in pool thalwegs were utilized with increased frequency by <tp:taxon-name>Orconectes obscurus</tp:taxon-name> juveniles. Based on captive observations, leaf packs offer both structural protection and periphyton for foraging (Z. Loughman personal obs.).</p><fig id="F20" position="float" orientation="portrait"><label>Figure 20.</label><caption><p><tp:taxon-name>Orconectes obscurus</tp:taxon-name>, Upper Ohio North basin, Ohio County, West Virginia - WLU 05072807</p></caption><graphic xmlns:xlink="http://www.w3.org/1999/xlink" xlink:href="ZooKeys-074-001-g020.jpg" position="float" orientation="portrait" xlink:type="simple"/></fig><p><tp:taxon-name>Orconectes obscurus</tp:taxon-name> is also a tertiary burrower, creating minimal burrows under substrate items. Small gravel and cobble piles usually were present along margins of slab boulders harboring <tp:taxon-name>Orconectes obscurus</tp:taxon-name>. One significant behavioral difference between the genera <tp:taxon-name>Orconectes</tp:taxon-name> and <tp:taxon-name>Cambarus</tp:taxon-name> along the floodplain is the difference in expressed territoriality. <tp:taxon-name>Orconectes obscurus</tp:taxon-name> and other orconectids displayed limited territorality. In one instance in Cross Creek, Brooke County, 11 individuals were collected from a single slab boulder.</p><p><tp:taxon-name>Orconectes obscurus</tp:taxon-name> were collected from two ephemeral streams. This habitat has not previously been reported for the species, and is rarely reported forany <tp:taxon-name>Orconectes</tp:taxon-name> species(<xref ref-type="bibr" rid="B18">Distefano et al. 2009a</xref> ). In Brooke County, <tp:taxon-name>Orconectes obscurus</tp:taxon-name> were observed in a first order stream tributary to the Ohio River mainstem, foraging<!--PageBreak--> on large mats of <tp:taxon-name>Cladophora</tp:taxon-name> spp. In another headwater stream in Brooke County, they were collected 1.5 km from the river mainstem and had traversed three 1.0 m waterfalls and their associated plunge pools. It is likely that these crayfish inhabit the mainstem of the river and had migrated into the stream, returning to the river during periods of drawdown.</p><p><xref ref-type="bibr" rid="B60">Jezerinac et al. (1995)</xref> described <tp:taxon-name>Orconectes obscurus</tp:taxon-name>’s and <tp:taxon-name>Orconectes sanbornii</tp:taxon-name>’s life cycle in West Virginia. Form I males are present from fall into winter and mate in the early spring. After spring mating, males molt into second form in late June and proceed throughout most of the summer in this condition (<xref ref-type="table" rid="T9">Table 9</xref>). Life history data collected during this study validate Jezerinac et al.’s (1995) findings. Beginning in late April and continuing through mid May, females extruded eggs and carried instars. Ovigerous females were collected on 8, 9, and 12 May 2007. Pleopodal egg counts averaged 113 (n = 8 females, <!--PageBreak-->SE = 18.2) with a mean egg diameter of 1.7 mm. There was no correlation between pleopodal egg number and TCL (r2 = 0.88, n = 8). Beginning in late June of both 2005 and 2006, young of the year were frequently captured, indicating their release from female’s pleopods. Males in late July and early August underwent a late summer molt into first form condition (<xref ref-type="table" rid="T9">Table 9</xref>). After this molt, mating effort increased through late summer and fall until winter hibernation. In addition to the late summer molt, males molted in mass during May at the same time that females became ovigerous. This life history mirrors that of Ohio populations as well (<xref ref-type="bibr" rid="B25">Fielder 1972</xref>). Crayfish associates collected with <tp:taxon-name>Orconectes obscurus</tp:taxon-name> include <tp:taxon-name>Cambarus carinirostris</tp:taxon-name>, <tp:taxon-name>Cambarus bartonii cavatus</tp:taxon-name>, <tp:taxon-name>Cambarus robustus</tp:taxon-name>, and <tp:taxon-name>Cambarus thomai</tp:taxon-name>.</p><table-wrap id="T9" position="float" orientation="portrait"><label>Table 9.</label><caption><p>West Virginia Ohio River floodplain <tp:taxon-name>Orconectes</tp:taxon-name> and <tp:taxon-name>Procambarus</tp:taxon-name> seasonal demographics.</p></caption><table><tbody><tr><th rowspan="1" colspan="1">Species</th><th rowspan="1" colspan="1">J</th><th rowspan="1" colspan="1">F</th><th rowspan="1" colspan="1">M</th><th rowspan="1" colspan="1">A</th><th rowspan="1" colspan="1">M</th><th rowspan="1" colspan="1">Jn</th><th rowspan="1" colspan="1">J</th><th rowspan="1" colspan="1">A</th><th rowspan="1" colspan="1">S</th><th rowspan="1" colspan="1">O</th><th rowspan="1" colspan="1">N</th><th rowspan="1" colspan="1">D</th></tr><tr><td rowspan="1" colspan="13"><tp:taxon-name>Orconectes (Cambarus) obscurus</tp:taxon-name></td></tr><tr><td rowspan="1" colspan="1">Male 1</td><td rowspan="1" colspan="1"/><td rowspan="1" colspan="1"/><td rowspan="1" colspan="1">×</td><td rowspan="1" colspan="1"/><td rowspan="1" colspan="1"/><td rowspan="1" colspan="1"/><td rowspan="1" colspan="1">×</td><td rowspan="1" colspan="1">×</td><td rowspan="1" colspan="1">×</td><td rowspan="1" colspan="1"/><td rowspan="1" colspan="1"/><td rowspan="1" colspan="1"/></tr><tr><td rowspan="1" colspan="1">Male 2</td><td rowspan="1" colspan="1"/><td rowspan="1" colspan="1"/><td rowspan="1" colspan="1"/><td rowspan="1" colspan="1"/><td rowspan="1" colspan="1"/><td rowspan="1" colspan="1">×</td><td rowspan="1" colspan="1">×</td><td rowspan="1" colspan="1"/><td rowspan="1" colspan="1">×</td><td rowspan="1" colspan="1"/><td rowspan="1" colspan="1"/><td rowspan="1" colspan="1"/></tr><tr><td rowspan="1" colspan="1">Females</td><td rowspan="1" colspan="1"/><td rowspan="1" colspan="1"/><td rowspan="1" colspan="1"/><td rowspan="1" colspan="1"/><td rowspan="1" colspan="1"/><td rowspan="1" colspan="1">×</td><td rowspan="1" colspan="1">×</td><td rowspan="1" colspan="1">×</td><td rowspan="1" colspan="1">×</td><td rowspan="1" colspan="1"/><td rowspan="1" colspan="1"/><td rowspan="1" colspan="1"/></tr><tr><td rowspan="1" colspan="1">Ovigerous Females</td><td rowspan="1" colspan="1"/><td rowspan="1" colspan="1"/><td rowspan="1" colspan="1"/><td rowspan="1" colspan="1">×</td><td rowspan="1" colspan="1">×</td><td rowspan="1" colspan="1"/><td rowspan="1" colspan="1"/><td rowspan="1" colspan="1"/><td rowspan="1" colspan="1"/><td rowspan="1" colspan="1"/><td rowspan="1" colspan="1"/><td rowspan="1" colspan="1"/></tr><tr><td rowspan="1" colspan="13"><tp:taxon-name>Orconectes (Cambarus) sanbornii</tp:taxon-name></td></tr><tr><td rowspan="1" colspan="1">Male 1</td><td rowspan="1" colspan="1"/><td rowspan="1" colspan="1">×</td><td rowspan="1" colspan="1">×</td><td rowspan="1" colspan="1"/><td rowspan="1" colspan="1"/><td rowspan="1" colspan="1"/><td rowspan="1" colspan="1">×</td><td rowspan="1" colspan="1"/><td rowspan="1" colspan="1"/><td rowspan="1" colspan="1"/><td rowspan="1" colspan="1"/><td rowspan="1" colspan="1"/></tr><tr><td rowspan="1" colspan="1">Male 2</td><td rowspan="1" colspan="1"/><td rowspan="1" colspan="1"/><td rowspan="1" colspan="1"/><td rowspan="1" colspan="1"/><td rowspan="1" colspan="1">×</td><td rowspan="1" colspan="1"/><td rowspan="1" colspan="1">×</td><td rowspan="1" colspan="1"/><td rowspan="1" colspan="1"/><td rowspan="1" colspan="1"/><td rowspan="1" colspan="1"/><td rowspan="1" colspan="1"/></tr><tr><td rowspan="1" colspan="1">Females</td><td rowspan="1" colspan="1"/><td rowspan="1" colspan="1"/><td rowspan="1" colspan="1"/><td rowspan="1" colspan="1"/><td rowspan="1" colspan="1"/><td rowspan="1" colspan="1"/><td rowspan="1" colspan="1">×</td><td rowspan="1" colspan="1"/><td rowspan="1" colspan="1"/><td rowspan="1" colspan="1"/><td rowspan="1" colspan="1"/><td rowspan="1" colspan="1"/></tr><tr><td rowspan="1" colspan="1">Ovigerous Females</td><td rowspan="1" colspan="1"/><td rowspan="1" colspan="1"/><td rowspan="1" colspan="1"/><td rowspan="1" colspan="1"/><td rowspan="1" colspan="1"/><td rowspan="1" colspan="1"/><td rowspan="1" colspan="1"/><td rowspan="1" colspan="1"/><td rowspan="1" colspan="1"/><td rowspan="1" colspan="1"/><td rowspan="1" colspan="1"/><td rowspan="1" colspan="1"/></tr><tr><td rowspan="1" colspan="13"><tp:taxon-name>Orconectes (Gremicambarus) virilis</tp:taxon-name></td></tr><tr><td rowspan="1" colspan="1">Male 1</td><td rowspan="1" colspan="1"/><td rowspan="1" colspan="1"/><td rowspan="1" colspan="1"/><td rowspan="1" colspan="1">×</td><td rowspan="1" colspan="1">×</td><td rowspan="1" colspan="1"/><td rowspan="1" colspan="1">×</td><td rowspan="1" colspan="1"/><td rowspan="1" colspan="1"/><td rowspan="1" colspan="1">×</td><td rowspan="1" colspan="1"/><td rowspan="1" colspan="1"/></tr><tr><td rowspan="1" colspan="1">Male 2</td><td rowspan="1" colspan="1"/><td rowspan="1" colspan="1"/><td rowspan="1" colspan="1"/><td rowspan="1" colspan="1">×</td><td rowspan="1" colspan="1">×</td><td rowspan="1" colspan="1"/><td rowspan="1" colspan="1"/><td rowspan="1" colspan="1"/><td rowspan="1" colspan="1">×</td><td rowspan="1" colspan="1">×</td><td rowspan="1" colspan="1"/><td rowspan="1" colspan="1"/></tr><tr><td rowspan="1" colspan="1">Females</td><td rowspan="1" colspan="1"/><td rowspan="1" colspan="1"/><td rowspan="1" colspan="1"/><td rowspan="1" colspan="1"/><td rowspan="1" colspan="1">×</td><td rowspan="1" colspan="1"/><td rowspan="1" colspan="1">×</td><td rowspan="1" colspan="1"/><td rowspan="1" colspan="1"/><td rowspan="1" colspan="1">×</td><td rowspan="1" colspan="1"/><td rowspan="1" colspan="1"/></tr><tr><td rowspan="1" colspan="1">Ovigerous Females</td><td rowspan="1" colspan="1"/><td rowspan="1" colspan="1"/><td rowspan="1" colspan="1"/><td rowspan="1" colspan="1"/><td rowspan="1" colspan="1"/><td rowspan="1" colspan="1"/><td rowspan="1" colspan="1"/><td rowspan="1" colspan="1"/><td rowspan="1" colspan="1"/><td rowspan="1" colspan="1"/><td rowspan="1" colspan="1"/><td rowspan="1" colspan="1"/></tr><tr><td rowspan="1" colspan="13"><tp:taxon-name>Orconectes (Procambarus) rusticus</tp:taxon-name></td></tr><tr><td rowspan="1" colspan="1">Male 1</td><td rowspan="1" colspan="1"/><td rowspan="1" colspan="1">×</td><td rowspan="1" colspan="1">×</td><td rowspan="1" colspan="1"/><td rowspan="1" colspan="1"/><td rowspan="1" colspan="1"/><td rowspan="1" colspan="1"/><td rowspan="1" colspan="1"/><td rowspan="1" colspan="1"/><td rowspan="1" colspan="1"/><td rowspan="1" colspan="1"/><td rowspan="1" colspan="1"/></tr><tr><td rowspan="1" colspan="1">Male 2</td><td rowspan="1" colspan="1"/><td rowspan="1" colspan="1"/><td rowspan="1" colspan="1"/><td rowspan="1" colspan="1"/><td rowspan="1" colspan="1"/><td rowspan="1" colspan="1"/><td rowspan="1" colspan="1"/><td rowspan="1" colspan="1"/><td rowspan="1" colspan="1"/><td rowspan="1" colspan="1"/><td rowspan="1" colspan="1"/><td rowspan="1" colspan="1"/></tr><tr><td rowspan="1" colspan="1">Females</td><td rowspan="1" colspan="1"/><td rowspan="1" colspan="1">×</td><td rowspan="1" colspan="1">×</td><td rowspan="1" colspan="1"/><td rowspan="1" colspan="1"/><td rowspan="1" colspan="1"/><td rowspan="1" colspan="1">×</td><td rowspan="1" colspan="1"/><td rowspan="1" colspan="1"/><td rowspan="1" colspan="1"/><td rowspan="1" colspan="1"/><td rowspan="1" colspan="1"/></tr><tr><td rowspan="1" colspan="1">Ovigerous Females</td><td rowspan="1" colspan="1"/><td rowspan="1" colspan="1">×</td><td rowspan="1" colspan="1">×</td><td rowspan="1" colspan="1"/><td rowspan="1" colspan="1"/><td rowspan="1" colspan="1"/><td rowspan="1" colspan="1"/><td rowspan="1" colspan="1"/><td rowspan="1" colspan="1"/><td rowspan="1" colspan="1"/><td rowspan="1" colspan="1"/><td rowspan="1" colspan="1"/></tr><tr><td rowspan="1" colspan="13"><tp:taxon-name>Procambarus (Orconectes) acutus</tp:taxon-name></td></tr><tr><td rowspan="1" colspan="1">Male 1</td><td rowspan="1" colspan="1"/><td rowspan="1" colspan="1">×</td><td rowspan="1" colspan="1">×</td><td rowspan="1" colspan="1">×</td><td rowspan="1" colspan="1">×</td><td rowspan="1" colspan="1"/><td rowspan="1" colspan="1"/><td rowspan="1" colspan="1"/><td rowspan="1" colspan="1"/><td rowspan="1" colspan="1"/><td rowspan="1" colspan="1"/><td rowspan="1" colspan="1"/></tr><tr><td rowspan="1" colspan="1">Male 2</td><td rowspan="1" colspan="1"/><td rowspan="1" colspan="1">×</td><td rowspan="1" colspan="1">×</td><td rowspan="1" colspan="1">×</td><td rowspan="1" colspan="1"/><td rowspan="1" colspan="1"/><td rowspan="1" colspan="1"/><td rowspan="1" colspan="1"/><td rowspan="1" colspan="1"/><td rowspan="1" colspan="1"/><td rowspan="1" colspan="1"/><td rowspan="1" colspan="1"/></tr><tr><td rowspan="1" colspan="1">Females</td><td rowspan="1" colspan="1"/><td rowspan="1" colspan="1"/><td rowspan="1" colspan="1">×</td><td rowspan="1" colspan="1">×</td><td rowspan="1" colspan="1">×</td><td rowspan="1" colspan="1"/><td rowspan="1" colspan="1"/><td rowspan="1" colspan="1"/><td rowspan="1" colspan="1"/><td rowspan="1" colspan="1"/><td rowspan="1" colspan="1"/><td rowspan="1" colspan="1"/></tr><tr><td rowspan="1" colspan="1">Ovigerous Females</td><td rowspan="1" colspan="1"/><td rowspan="1" colspan="1"/><td rowspan="1" colspan="1">×</td><td rowspan="1" colspan="1"/><td rowspan="1" colspan="1"/><td rowspan="1" colspan="1"/><td rowspan="1" colspan="1"/><td rowspan="1" colspan="1"/><td rowspan="1" colspan="1"/><td rowspan="1" colspan="1"/><td rowspan="1" colspan="1"/><td rowspan="1" colspan="1"/></tr></tbody></table></table-wrap></tp:treatment-sec><tp:treatment-sec sec-type="Conservation status within study area"><title>Conservation status within study area.</title><p><tp:taxon-name>Orconectes obscurus</tp:taxon-name> populations are stable and expanding southward along the floodplain. Determining if this expansion is a natural or anthropogenic event is important for conservation of any crayfish species that <tp:taxon-name>Orconectes obscurus</tp:taxon-name> may ultimately extirpate.</p></tp:treatment-sec><ref-list><ref id="B39"><mixed-citation xmlns:xlink="http://www.w3.org/1999/xlink" xlink:type="simple"><person-group><name name-style="western"><surname>Hagen</surname><given-names>HA</given-names></name></person-group> (<year>1870</year>)<article-title>Monograph of the North America Astacidae</article-title>. <source>Illustrated Catalogue of the Museum of Comparative Zoology of Harvard College</source>, <lpage>109</lpage> pp.</mixed-citation></ref><ref id="B21"><mixed-citation xmlns:xlink="http://www.w3.org/1999/xlink" xlink:type="simple"><person-group><name name-style="western"><surname>Faxon</surname><given-names>W</given-names></name></person-group> (<year>1885</year>)<article-title>A list of the Astacidae in the United States National Museum.</article-title><source>Proceedings of the United States National Museum</source><volume>8</volume> (<issue>23</issue>):<fpage>356</fpage>-<lpage>361</lpage>.</mixed-citation></ref><ref id="B40"><mixed-citation xmlns:xlink="http://www.w3.org/1999/xlink" xlink:type="simple"><person-group><name name-style="western"><surname>Hay</surname><given-names>WP</given-names></name></person-group> (<year>1899</year>)<article-title>Synopsis of North American invertebrates. VI. The Astacidae of North America.</article-title><source>North American Naturalist</source><volume>33</volume> (<issue>396</issue>):<fpage>957</fpage>-<lpage>966</lpage>.</mixed-citation></ref><ref id="B75"><mixed-citation xmlns:xlink="http://www.w3.org/1999/xlink" xlink:type="simple"><person-group><name name-style="western"><surname>Ortmann</surname><given-names>AE</given-names></name></person-group> (<year>1905b</year>)<article-title>The mutual affinities of the species of <italic>Cambarus</italic>, and their dispersal over the United States.</article-title><source>Proceedings of the American Philosophical Society</source><volume>44</volume> (<issue>180</issue>):<fpage>91</fpage>-<lpage>136</lpage>.</mixed-citation></ref><ref id="B76"><mixed-citation xmlns:xlink="http://www.w3.org/1999/xlink" xlink:type="simple"><person-group><name name-style="western"><surname>Ortmann</surname><given-names>AE</given-names></name></person-group> (<year>1906</year>)<article-title>The crawfishes of the state of Pennsylvania.</article-title><source>Memoirs of the Carnegie Museum</source><volume>2</volume>:<fpage>343</fpage>-<lpage>523</lpage>.</mixed-citation></ref><ref id="B11"><mixed-citation xmlns:xlink="http://www.w3.org/1999/xlink" xlink:type="simple"><person-group><name name-style="western"><surname>Creaser</surname><given-names>EP</given-names></name></person-group> (<year>1933a</year>)<article-title>Seasonal changes in male populations of <italic>Faxonius propinquus</italic>.</article-title><source>Occasional Papers of the University of Michigan Museum of Zoology</source><volume>253</volume>:<fpage>1</fpage>-<lpage>9</lpage>.</mixed-citation></ref><ref id="B43"><mixed-citation xmlns:xlink="http://www.w3.org/1999/xlink" xlink:type="simple"><person-group><name name-style="western"><surname>Hobbs</surname><given-names>HH Jr.</given-names></name></person-group> (<year>1942a</year>)<article-title>A generic revision of the crayfish subfamily Cambarinae (Decapoda: Astacidae), with the description of a new genus and species.</article-title><source>American Midland Naturalist</source><volume>28</volume> (<issue>2</issue>):<fpage>344</fpage>-<lpage>357</lpage>.</mixed-citation></ref><ref id="B48"><mixed-citation xmlns:xlink="http://www.w3.org/1999/xlink" xlink:type="simple"><person-group><name name-style="western"><surname>Hobbs</surname><given-names>HH Jr.</given-names></name></person-group> (<year>1974</year>)<article-title>A checklist of North and Middle America crayfishes (Decpaoda: Astacidae and Cambaridae).</article-title><source>Smithsonian Contributions to Zoology</source><volume>166</volume>:<fpage>1</fpage>-<lpage>161</lpage>.</mixed-citation></ref><ref id="B13"><mixed-citation xmlns:xlink="http://www.w3.org/1999/xlink" xlink:type="simple"><person-group><name name-style="western"><surname>Crocker</surname><given-names>DW</given-names></name></person-group> (<year>1957</year>) <article-title>The crayfishes of New York State (Decapoda: Astacidae)</article-title>. <source>New York State Museum and Science Service Bulletin</source><volume>355</volume>: <lpage>97</lpage>.</mixed-citation></ref><ref id="B26"><mixed-citation xmlns:xlink="http://www.w3.org/1999/xlink" xlink:type="simple"><person-group><name name-style="western"><surname>Fitzpatrick</surname><given-names>JF Jr.</given-names></name></person-group> (<year>1963</year>)<article-title>Geographic variation in the crawfish <italic>Faxonella clypeata</italic> (Hay) with the definition and defense of the genus <italic>Faxonella</italic> (Crustacea: Astacidae).</article-title><source>Tulane Studies in Zoology</source><volume>10</volume> (<issue>1</issue>):<fpage>57</fpage>-<lpage>79</lpage>.</mixed-citation></ref><ref id="B27"><mixed-citation xmlns:xlink="http://www.w3.org/1999/xlink" xlink:type="simple"><person-group><name name-style="western"><surname>Fitzpatrick</surname><given-names>JF Jr.</given-names></name></person-group> (<year>1967</year>)<article-title>The Propinquus group of the crawfish genus <italic>Orconectes</italic> (Decapoda:Astacidae).</article-title><source>Ohio Journal of Science</source><volume>67</volume> (<issue>3</issue>):<fpage>129</fpage>-<lpage>172</lpage>.</mixed-citation></ref><ref id="B96"><mixed-citation xmlns:xlink="http://www.w3.org/1999/xlink" xlink:type="simple"><person-group><name name-style="western"><surname>Taylor</surname><given-names>CA</given-names></name><name name-style="western"><surname>Warren</surname><given-names>ML</given-names></name><name name-style="western"><surname>Fitzpatrick</surname><given-names>JF</given-names></name><name name-style="western"><surname>Hobbs HH</surname><given-names>III</given-names></name><name name-style="western"><surname>Jezerinac</surname><given-names>RF</given-names></name><name name-style="western"><surname>Pflieger</surname><given-names>WL</given-names></name><name name-style="western"><surname>Robison</surname><given-names>HW</given-names></name></person-group> (<year>1996</year>)<article-title>Conservation status of crayfishes of the United States and Canada.</article-title><source>Fisheries</source><volume>21</volume>:<fpage>25</fpage>-<lpage>38</lpage>.</mixed-citation></ref><ref id="B101"><mixed-citation xmlns:xlink="http://www.w3.org/1999/xlink" xlink:type="simple"><person-group><name name-style="western"><surname>Taylor</surname><given-names>CA</given-names></name><name name-style="western"><surname>Schuster</surname><given-names>GA</given-names></name><name name-style="western"><surname>Cooper</surname><given-names>JE</given-names></name><name name-style="western"><surname>DiStefano</surname><given-names>RJ</given-names></name><name name-style="western"><surname>Eversole</surname><given-names>AG</given-names></name><name name-style="western"><surname>Hamr</surname><given-names>P</given-names></name><name name-style="western"><surname>Hobbs HH</surname><given-names>III</given-names></name><name name-style="western"><surname>Robison</surname><given-names>HW</given-names></name><name name-style="western"><surname>Skelton</surname><given-names>CE</given-names></name><name name-style="western"><surname>Thoma</surname><given-names>RF</given-names></name></person-group> (<year>2007</year>)<article-title>A reassessment of the conservation status of crayfishes of the United States and Canada after 10+ years of increased awareness.</article-title><source>Fisheries</source><volume>32</volume> (<issue>8</issue>):<fpage>372</fpage>-<lpage>389</lpage>.</mixed-citation></ref><ref id="B44"><mixed-citation xmlns:xlink="http://www.w3.org/1999/xlink" xlink:type="simple"><person-group><name name-style="western"><surname>Hobbs</surname><given-names>HH Jr.</given-names></name></person-group> (<year>1942b</year>)<article-title>Crayfishes of Florida.</article-title><source>University of Florida Publications of Biological Science Series</source><volume>3</volume>:<fpage>1</fpage>-<lpage>179</lpage>.</mixed-citation></ref><ref id="B28"><mixed-citation xmlns:xlink="http://www.w3.org/1999/xlink" xlink:type="simple"><person-group><name name-style="western"><surname>Fitzpatrick</surname><given-names>JF Jr.</given-names></name></person-group> (<year>1987</year>)<article-title>The subgenera of the crawfish genus <italic>Orconectes</italic> (Decapoda:Cambaridae).</article-title><source>Proceedings of the Biological Society of Washington</source><volume>100</volume> (<issue>1</issue>):<fpage>44</fpage>-<lpage>74</lpage>.</mixed-citation></ref><ref id="B50"><mixed-citation xmlns:xlink="http://www.w3.org/1999/xlink" xlink:type="simple"><person-group><name name-style="western"><surname>Hobbs</surname><given-names>HH Jr.</given-names></name></person-group> (<year>1989</year>)<article-title>An illustrated checklist of the American crayfishes (Decapoda: Astacidae, Cambaridae, and Parastacidae).</article-title><source>Smithsonian Contributions to Zoology</source><volume>480</volume>:<fpage>1</fpage>-<lpage>236</lpage>.</mixed-citation></ref><ref id="B60"><mixed-citation xmlns:xlink="http://www.w3.org/1999/xlink" xlink:type="simple"><person-group><name name-style="western"><surname>Jezerinac</surname><given-names>RF</given-names></name><name name-style="western"><surname>Stocker</surname><given-names>GW</given-names></name><name name-style="western"><surname>Tarter</surname><given-names>DC</given-names></name></person-group> (<year>1995</year>)<article-title>The Crayfishes (Decapoda: Cambaridae) of West Virginia</article-title>. <source>Ohio Biological Survey Bulletin</source><volume>10</volume>: <fpage>1</fpage>–<lpage>193</lpage>.</mixed-citation></ref><ref id="B19"><mixed-citation xmlns:xlink="http://www.w3.org/1999/xlink" xlink:type="simple"><person-group><name name-style="western"><surname>Distefano</surname><given-names>RJ</given-names></name><name name-style="western"><surname>Litvan</surname><given-names>ME</given-names></name><name name-style="western"><surname>Horner</surname><given-names>PT</given-names></name></person-group> (<year>2009b</year>)<article-title>The bait industry as a potential vector for alien crayfish introductions: problem recognition by fisheries agencies and a Missouri evaluation.</article-title><source>Fisheries</source><volume>34</volume> (<issue>12</issue>):<fpage>586</fpage>-<lpage>597</lpage>.</mixed-citation></ref><ref id="B14"><mixed-citation xmlns:xlink="http://www.w3.org/1999/xlink" xlink:type="simple"><person-group><name name-style="western"><surname>Crocker</surname><given-names>DW</given-names></name><name name-style="western"><surname>Barr</surname><given-names>DW</given-names></name></person-group> (<year>1968</year>) <source>Handbook of the crayfishes of Ontario</source>. <publisher-name>University of Toronto Press</publisher-name>, <publisher-loc>Toronto, Ontario</publisher-loc>, <lpage>158</lpage> pp.</mixed-citation></ref><ref id="B18"><mixed-citation xmlns:xlink="http://www.w3.org/1999/xlink" xlink:type="simple"><person-group><name name-style="western"><surname>Distefano</surname><given-names>RJ</given-names></name><name name-style="western"><surname>Magoulick</surname><given-names>DD</given-names></name><name name-style="western"><surname>Imhoff</surname><given-names>EM</given-names></name><name name-style="western"><surname>Larson</surname><given-names>ER</given-names></name></person-group> (<year>2009a</year>)<article-title>Imperiled crayfishes use hyporheic zone during seasonal drying of an intermittent stream.</article-title><source>Journal of the North American Benthological Society</source><volume>28</volume>:<fpage>142</fpage>-<lpage>152</lpage>.</mixed-citation></ref><ref id="B25"><mixed-citation xmlns:xlink="http://www.w3.org/1999/xlink" xlink:type="simple"><person-group><name name-style="western"><surname>Fielder</surname><given-names>DD</given-names></name></person-group> (<year>1972</year>)<article-title>Some aspects of the life histories of three closely related crayfish species, <italic>Orconectes obscurus</italic>, <italic>Orconectes sanbornii</italic>, and <italic>Orconectes propinquus</italic>.</article-title><source>Ohio Journal of Science</source><volume>72</volume>:<fpage>129</fpage>-<lpage>145</lpage>.</mixed-citation></ref></ref-list></tp:taxon-treatment>
