# Supplementary material for: Zoogeography, taxonomy, and conservation of West Virginia’s Ohio River floodplain crayfishes (Decapoda, Cambaridae)
Source: Zookeys. 2011 Jan 6;(74):1–78. doi: 10.3897/zookeys.74.808 (PMC3088040; doi:10.3897/zookeys.74.808)
Supplement: XML Treatment for Orconectes (Crockerinus) sanbornii [file zookeys.74.808-treatment7.xml]

<!DOCTYPE tp:taxon-treatment
  PUBLIC "-//TaxonX//DTD Taxonomic Treatment Publishing DTD v0 20100105//EN" "tax-treatment-NSO.dtd">
<tp:taxon-treatment xmlns:tp="http://www.plazi.org/taxpub"><tp:treatment-meta><mixed-citation publication-type="journal"><person-group><name><surname>Loughman</surname><given-names>Zachary J.</given-names></name><name><surname>Simon</surname><given-names>Thomas P.</given-names></name></person-group><article-title>Zoogeography, taxonomy, and conservation of West Virginia’s Ohio River floodplain crayfishes (Decapoda, Cambaridae)</article-title><source>Zookeys</source><day>6</day><month>1</month><year>2011</year><volume>2011</volume><issue>74</issue><fpage>1</fpage><lpage>78</lpage><pub-id pub-id-type="doi">10.3897/zookeys.74.808</pub-id></mixed-citation></tp:treatment-meta><tp:nomenclature><tp:taxon-name>
                            <tp:taxon-name-part taxon-name-part-type="genus">Orconectes</tp:taxon-name-part>
                            (<tp:taxon-name-part taxon-name-part-type="subgenus">Crockerinus</tp:taxon-name-part>)
                            <tp:taxon-name-part taxon-name-part-type="species">sanbornii</tp:taxon-name-part>
                        </tp:taxon-name><tp:taxon-authority>(Faxon, 1884)</tp:taxon-authority><tp:nomenclature-citation-list><tp:nomenclature-citation><tp:taxon-name>Cambarus Sanbornii</tp:taxon-name><comment><xref ref-type="bibr" rid="B20">Faxon 1884</xref>:128.</comment></tp:nomenclature-citation><tp:nomenclature-citation><tp:taxon-name>Cambarus propinquus sanbornii</tp:taxon-name><comment><xref ref-type="bibr" rid="B21">Faxon 1885</xref>:91, figs. 3, 10.</comment></tp:nomenclature-citation><tp:nomenclature-citation><tp:taxon-name>Cambarus propinquus</tp:taxon-name><comment>var. <italic>sanbornii</italic><xref ref-type="bibr" rid="B108">Underwood 1886</xref>:372.</comment></tp:nomenclature-citation><tp:nomenclature-citation><tp:taxon-name>Cambarus propinquus</tp:taxon-name><comment> var. <italic>sanbornii</italic><xref ref-type="bibr" rid="B78">Osborn and Williamson 1898</xref>:21</comment></tp:nomenclature-citation><!--PageBreak--><tp:nomenclature-citation><tp:taxon-name>Cambarus propinquus sanbornii</tp:taxon-name><comment><xref ref-type="bibr" rid="B23">Faxon 1898</xref>:660.</comment></tp:nomenclature-citation><tp:nomenclature-citation><tp:taxon-name>Cambarus propinquus sanborni</tp:taxon-name><comment><xref ref-type="bibr" rid="B75">Ortmann 1905b</xref>:128.</comment></tp:nomenclature-citation><tp:nomenclature-citation><tp:taxon-name>Cambarus (Faxonius) propinquus sanbornii</tp:taxon-name><comment><xref ref-type="bibr" rid="B76">Ortmann 1906</xref>:365.</comment></tp:nomenclature-citation><tp:nomenclature-citation><tp:taxon-name>Cambarus obscurus sanbornii</tp:taxon-name><comment><xref ref-type="bibr" rid="B76">Ortmann 1906</xref>:437.</comment></tp:nomenclature-citation><tp:nomenclature-citation><tp:taxon-name>Faxonius sanbornii</tp:taxon-name><comment><xref ref-type="bibr" rid="B11">Creaser 1933a</xref>:3.</comment></tp:nomenclature-citation><tp:nomenclature-citation><tp:taxon-name>Faxonius (Faxonius) sanbornii</tp:taxon-name><comment><xref ref-type="bibr" rid="B12">Creaser 1933b</xref>:21.</comment></tp:nomenclature-citation><tp:nomenclature-citation><tp:taxon-name>Orconectes propinquus sanbornii</tp:taxon-name><comment><xref ref-type="bibr" rid="B43">Hobbs 1942a</xref>: 352. <xref ref-type="bibr" rid="B26">Fitzpatrick 1963</xref>:61.</comment></tp:nomenclature-citation><tp:nomenclature-citation><tp:taxon-name>Orconectes (Orconectes) propinquus sanbornii</tp:taxon-name><comment><xref ref-type="bibr" rid="B44">Hobbs 1942b</xref> :154.</comment></tp:nomenclature-citation><tp:nomenclature-citation><tp:taxon-name>Faxonius sanborni sanborni</tp:taxon-name><comment> Creaser 1962:2.</comment></tp:nomenclature-citation><tp:nomenclature-citation><tp:taxon-name>Orconectes sanbornii sanbornii</tp:taxon-name><comment><xref ref-type="bibr" rid="B27">Fitzpatrick 1967</xref>:157, figs. 2–18, 23.</comment></tp:nomenclature-citation><tp:nomenclature-citation><tp:taxon-name>Orconectes sanbornii</tp:taxon-name><comment> Stevenson 1967:208. <xref ref-type="bibr" rid="B96">Taylor et al. 1996</xref>:31. <xref ref-type="bibr" rid="B101">Taylor et al. 2007</xref>:385.</comment></tp:nomenclature-citation><tp:nomenclature-citation><tp:taxon-name>Orconectes sanbornii sanbornii</tp:taxon-name><comment><xref ref-type="bibr" rid="B48">Hobbs 1974</xref>: 40, fig. 121.</comment></tp:nomenclature-citation><tp:nomenclature-citation><tp:taxon-name>Orconectes (Crockerinus) sanbornii sanbornii</tp:taxon-name><comment><xref ref-type="bibr" rid="B28">Fitzpatrick 1987</xref>:50, fig 3. <xref ref-type="bibr" rid="B50">Hobbs 1989</xref>:37, fig.159.</comment></tp:nomenclature-citation><!--PageBreak--><tp:nomenclature-citation><tp:taxon-name>Orconectes (Crockerinus) sanbornii</tp:taxon-name><comment><xref ref-type="bibr" rid="B60">Jezerinac et al. 1995</xref>:35–43, figs. 15a–15h. <xref ref-type="bibr" rid="B100">Taylor and Schuster 2004</xref>:196–198, figs. 166, 167A–167G.</comment></tp:nomenclature-citation></tp:nomenclature-citation-list></tp:nomenclature><tp:treatment-sec sec-type="Diagnosis"><title>Diagnosis.</title><p>Rostrum with slghtly converging margins, not thickened, with marginal spines or tubercles; median carina absent. Cephalothorax ovoid, slightly, dorsoventrally compressed, without setae. Areola 3.4–9.3 times longer than wide, comprising 31–37% of TCL, with 2–3 rows of punctations across narrowest region; cervical groove interrupted just above cervical spine; lacking hepatic spines; suborbital angle obsolete. Antennal scale about 1.5 times as long as wide; basiopodite spine of antenna well developed; ischiopodite of antenna without spine. Chelae smooth, broad and robust, length 85% of TCL; mesial surface of palm with two well developed rows of tubercles; mesialmost row consisting of 7–11 tubercles; dorsolateral row with 7–11; lateral margin of propodus smooth, dorsal surfaces of both dactyl and fixed finger of propodus with weak dorsolateral ridges; some elongate setae at base of fixed finger. First form male gonopods short, comprising 30% of TCL, with two terminal elements about subequal length; corneous central projection comprising 16% of pleopod length, tapering distally to point; mesial process non-corneous, spatulate, partially surrounding central projection; cephalic base of central projection sloping, without right angle shoulder. Form two male gonopod non-corneous, blunt, shoulder not prominent or absent. Female annulus ventralis deeply embedded in sternum, moveable, wider than long, cephalolateral prominences flattened; fossa and sulcus shallow; sinus straight.</p></tp:treatment-sec><tp:treatment-sec sec-type="Color in life"><title>Color in life.</title><p>Carapace, abdomen and dorsal surface of chelae brown; rostral margins, caudal edge of carapace, and central surface of terga dark brown; tips of chelae and tubercles at dactyl base orange; tubercles on mesial and lateral margins of dactyl,<!--PageBreak--> mesial margin of palm, and mesial margin of fixed finger of propodus, and two spines or tubercles on anterodorsal surface of carpus, yellow; reddish stripe on lateral margin of chelae; ventral margins beige.</p></tp:treatment-sec><tp:treatment-sec sec-type="Specimens examined"><title>Specimens examined.</title><p><tp:taxon-name>Orconectes sanbornii</tp:taxon-name> were collected from four counties at seven locations in the current study, as listed below.</p><p><bold>JACKSON COUNTY:</bold> Little Mill Creek at crossing of RT 33 N 9.43 air km (5.86 mi) N of Ravenswood, 38.86171 -81.85407; 20 July 2006 – (WLU 06072001), 1 II♂, 2 ♀. Little Sandy Creek at intersection of RT 68/CR 8, 38.991497 -81.761765; 21 July 2006 – (WLU 06072103), 1 I♂, 1 II♂, 11 ♀, 4 Juv. <bold>MASON COUNTY:</bold> Sliding Creek at intersection of CR 4/RT 33, 38.999382 -81.987686; 20 July 2006 – (WLU 06072002), 2 I♂, 1 ♀. <bold>PLEASANTS COUNTY:</bold> Middle Island Creek at RT 2 crossing, 39.40328 -81.197624; 21 July 2006 – (WLU 06072104), 1 II♂, 2 ♀. <bold>WOOD COUNTY:</bold> Big Run at CR 21-1 crossing, 39.364048 -81.45656; 21 July 2006 – (WLU 06072106), 3 II♂, 5 ♀, 1 Juv. Lee Creek at CR 11 crossing, 39.153275 -81.73507; 21 July 2006 – (WLU 06072102), 1 II♂, 2 ♀. Nameless tributary crossing 3.54 km (2.2 mi) S of Parkersburg, 39.05142 -81.742836; 21 July 2006 – (WLU 05072105), 1 II♂, 1 ♀.</p></tp:treatment-sec><tp:treatment-sec sec-type="Distribution"><title>Distribution.</title><p><tp:taxon-name>Orconectes sanbornii</tp:taxon-name> occurs throughout the Middle Ohio river drainage in Ohio, West Virginia and Kentucky (<xref ref-type="bibr" rid="B100">Taylor and Schuster 2004</xref>). Sites harboring <tp:taxon-name>Orconectes sanbornii</tp:taxon-name> are shown in <xref ref-type="fig" rid="F19">Figure 19</xref>. The most northern historic populations of the species on the floodplain occurred in Fishing Creek, Wetzel County were recently replaced by southward expanding <tp:taxon-name>Orconectes obscurus</tp:taxon-name> populations. <tp:taxon-name>Orconectes sanbornii</tp:taxon-name> is absent from lower reaches of Fishing Creek associated with the confluence of the Ohio River, and still is present in mid- and headwater sections of Fishing Creek (Loughman, unpublished data). Currently, <tp:taxon-name>Orconectes sanbornii</tp:taxon-name> inhabits the Middle Ohio North, <!--PageBreak-->Middle Ohio South, and Lower Ohio basins (<xref ref-type="fig" rid="F19">Figure 19</xref>). Within these basins, <tp:taxon-name>Orconectes sanbornii</tp:taxon-name> is the only native orconectid.</p></tp:treatment-sec><tp:treatment-sec sec-type="Morphometrics"><title>Morphometrics.</title><p>The largest individual was a female with a 35.5 mm TCL from West Creek, Jackson County. The largest male was a form I with a TCL of 34.3 from West Creek. The mean TCL for <tp:taxon-name>Orconectes sanbornii</tp:taxon-name> was 24.15 mm (n = 35, SE = 8.91). Morphometric data for <tp:taxon-name>Orconectes sanbornii</tp:taxon-name> is presented in <xref ref-type="table" rid="T9">Table 9</xref>.</p></tp:treatment-sec><tp:treatment-sec sec-type="Habitat and natural history"><title>Habitat and natural history.</title><p><tp:taxon-name>Orconectes sanbornii</tp:taxon-name> (<xref ref-type="fig" rid="F21">Figure 21</xref>) habitat requirements were similar to those of <tp:taxon-name>Orconectes obscurus</tp:taxon-name>. <tp:taxon-name>Orconectes sanbornii</tp:taxon-name> is typical of tertiary burrowing crayfish, and inhabited small-to large-sized streams. Slab boulders, leaf packs, and depositional environments were all habitats used by the species. Based on this study, the life cycle of <tp:taxon-name>Orconectes sanbornii</tp:taxon-name> mirrors that of <tp:taxon-name>Orconectes obscurus</tp:taxon-name> (<xref ref-type="table" rid="T9">Table 9</xref>).</p><fig id="F21" position="float" orientation="portrait"><label>Figure 21.</label><caption><p><tp:taxon-name>Orconectes sanbornii</tp:taxon-name>, Middle Ohio South, Jackson County, West Virginia – WLU 06072103</p></caption><graphic xmlns:xlink="http://www.w3.org/1999/xlink" xlink:href="ZooKeys-074-001-g021.jpg" position="float" orientation="portrait" xlink:type="simple"/></fig><table-wrap id="T10" position="float" orientation="portrait"><label>Table 10.</label><caption><p>West Virginia Ohio River floodplain <tp:taxon-name>Orconectes sanbornii</tp:taxon-name> morphometrics.</p></caption><table><tbody><tr><th rowspan="1" colspan="1">Sex</th><th rowspan="1" colspan="1">N</th><th rowspan="1" colspan="1">Minimum</th><th rowspan="1" colspan="1">Maximum</th><th rowspan="1" colspan="1">Mean</th><th rowspan="1" colspan="1">Standard Deviation</th></tr><tr><td rowspan="1" colspan="6">Male I</td></tr><tr><td rowspan="1" colspan="1">Carapace Length</td><td rowspan="1" colspan="1">3</td><td rowspan="1" colspan="1">24.6</td><td rowspan="1" colspan="1">34.3</td><td rowspan="1" colspan="1">27.9</td><td rowspan="1" colspan="1">2.4</td></tr><tr><td rowspan="1" colspan="1">Palm Length</td><td rowspan="1" colspan="1">3</td><td rowspan="1" colspan="1">5.6</td><td rowspan="1" colspan="1">10.2</td><td rowspan="1" colspan="1">7.4</td><td rowspan="1" colspan="1">1.1</td></tr><tr><td rowspan="1" colspan="1">Areola Width</td><td rowspan="1" colspan="1">3</td><td rowspan="1" colspan="1">1.4</td><td rowspan="1" colspan="1">2.1</td><td rowspan="1" colspan="1">1.6</td><td rowspan="1" colspan="1">0.1</td></tr><tr><td rowspan="1" colspan="1">Areola Length</td><td rowspan="1" colspan="1">3</td><td rowspan="1" colspan="1">8.4</td><td rowspan="1" colspan="1">2.3</td><td rowspan="1" colspan="1">9.8</td><td rowspan="1" colspan="1">1.0</td></tr><tr><td rowspan="1" colspan="6">Male II</td></tr><tr><td rowspan="1" colspan="1">Carapace Length</td><td rowspan="1" colspan="1">8</td><td rowspan="1" colspan="1">11.5</td><td rowspan="1" colspan="1">34.0</td><td rowspan="1" colspan="1">20.9</td><td rowspan="1" colspan="1">7.9</td></tr><tr><td rowspan="1" colspan="1">Palm Length</td><td rowspan="1" colspan="1">8</td><td rowspan="1" colspan="1">2.0</td><td rowspan="1" colspan="1">3.0</td><td rowspan="1" colspan="1">3.8</td><td rowspan="1" colspan="1">1.9</td></tr><tr><td rowspan="1" colspan="1">Areola Width</td><td rowspan="1" colspan="1">8</td><td rowspan="1" colspan="1">1.0</td><td rowspan="1" colspan="1">1.6</td><td rowspan="1" colspan="1">1.2</td><td rowspan="1" colspan="1">0.4</td></tr><tr><td rowspan="1" colspan="1">Areola Length</td><td rowspan="1" colspan="1">8</td><td rowspan="1" colspan="1">4.0</td><td rowspan="1" colspan="1">11.8</td><td rowspan="1" colspan="1">7.1</td><td rowspan="1" colspan="1">3.0</td></tr><tr><td rowspan="1" colspan="6">Female</td></tr><tr><td rowspan="1" colspan="1">Carapace Length</td><td rowspan="1" colspan="1">24</td><td rowspan="1" colspan="1">12.2</td><td rowspan="1" colspan="1">35.5</td><td rowspan="1" colspan="1">25.6</td><td rowspan="1" colspan="1">5.7</td></tr><tr><td rowspan="1" colspan="1">Palm Length</td><td rowspan="1" colspan="1">24</td><td rowspan="1" colspan="1">1.0</td><td rowspan="1" colspan="1">7.2</td><td rowspan="1" colspan="1">4.5</td><td rowspan="1" colspan="1">1.4</td></tr><tr><td rowspan="1" colspan="1">Areola Width</td><td rowspan="1" colspan="1">24</td><td rowspan="1" colspan="1">0.5</td><td rowspan="1" colspan="1">6.0</td><td rowspan="1" colspan="1">1.7</td><td rowspan="1" colspan="1">0.8</td></tr><tr><td rowspan="1" colspan="1">Areola Length</td><td rowspan="1" colspan="1">24</td><td rowspan="1" colspan="1">3.8</td><td rowspan="1" colspan="1">12.6</td><td rowspan="1" colspan="1">8.6</td><td rowspan="1" colspan="1">2.1</td></tr></tbody></table></table-wrap><p><tp:taxon-name>Orconectes sanbornii</tp:taxon-name> demonstrated the same gregarious behavior observed in <tp:taxon-name>Orconectes obscurus</tp:taxon-name>. Behavioral differences observed between <tp:taxon-name>Orconectes obscurus</tp:taxon-name> and <tp:taxon-name>Orconectes sanbornii</tp:taxon-name> specifically differed in the use of stream cover.In West Creek, Jackson County, <tp:taxon-name>Orconectes sanbornii</tp:taxon-name> were observed exposed in the stream channel. <tp:taxon-name>Orconectes sanbornii</tp:taxon-name> used interstitial spaces between boulder margins, and the majority of individuals were collected from exposed areas. <tp:taxon-name>Orconectes sanbornii</tp:taxon-name> were exposed mid-channel resting on the stream bottom with their antennae held posteriorly over their cephalothorax, and would not seek cover until prodded. <tp:taxon-name>Orconectes</tp:taxon-name> were noted for using cover less than cambarids in this study, but the extreme level of behavior observed in <tp:taxon-name>Orconectes sanbornii</tp:taxon-name> warrants special mention. Crayfish associates collected with <tp:taxon-name>Orconectes sanbornii</tp:taxon-name> include <tp:taxon-name>Cambarus bartonii cavatus</tp:taxon-name> and <tp:taxon-name>Cambarus thomai</tp:taxon-name>.</p></tp:treatment-sec><tp:treatment-sec sec-type="Conservation status within study area"><title>Conservation status within study area.</title><p>The ramifications of <tp:taxon-name>Orconectes obscurus</tp:taxon-name> expansion southward into historic ranges of <tp:taxon-name>Orconectes sanbornii</tp:taxon-name> remains to be seen. This interaction needs to be monitored to determine the true relationship between these sibling species.</p></tp:treatment-sec><tp:treatment-sec><!--Section generated to contain objects referenced in tp:taxon-treatment.--><fig id="F19" position="float" orientation="portrait"><label>Figure 19.</label><caption><p><tp:taxon-name>Orconectes obscurus</tp:taxon-name> and <tp:taxon-name>Orconectes sanbornii</tp:taxon-name> distribution along the West Virginia portion of the Ohio River floodplain</p></caption><graphic xmlns:xlink="http://www.w3.org/1999/xlink" xlink:href="ZooKeys-074-001-g019.jpg" position="float" orientation="portrait" xlink:type="simple"/></fig><table-wrap id="T9" position="float" orientation="portrait"><label>Table 9.</label><caption><p>West Virginia Ohio River floodplain <tp:taxon-name>Orconectes</tp:taxon-name> and <tp:taxon-name>Procambarus</tp:taxon-name> seasonal demographics.</p></caption><table><tbody><tr><th rowspan="1" colspan="1">Species</th><th rowspan="1" colspan="1">J</th><th rowspan="1" colspan="1">F</th><th rowspan="1" colspan="1">M</th><th rowspan="1" colspan="1">A</th><th rowspan="1" colspan="1">M</th><th rowspan="1" colspan="1">Jn</th><th rowspan="1" colspan="1">J</th><th rowspan="1" colspan="1">A</th><th rowspan="1" colspan="1">S</th><th rowspan="1" colspan="1">O</th><th rowspan="1" colspan="1">N</th><th rowspan="1" colspan="1">D</th></tr><tr><td rowspan="1" colspan="13"><tp:taxon-name>Orconectes (Cambarus) obscurus</tp:taxon-name></td></tr><tr><td rowspan="1" colspan="1">Male 1</td><td rowspan="1" colspan="1"/><td rowspan="1" colspan="1"/><td rowspan="1" colspan="1">×</td><td rowspan="1" colspan="1"/><td rowspan="1" colspan="1"/><td rowspan="1" colspan="1"/><td rowspan="1" colspan="1">×</td><td rowspan="1" colspan="1">×</td><td rowspan="1" colspan="1">×</td><td rowspan="1" colspan="1"/><td rowspan="1" colspan="1"/><td rowspan="1" colspan="1"/></tr><tr><td rowspan="1" colspan="1">Male 2</td><td rowspan="1" colspan="1"/><td rowspan="1" colspan="1"/><td rowspan="1" colspan="1"/><td rowspan="1" colspan="1"/><td rowspan="1" colspan="1"/><td rowspan="1" colspan="1">×</td><td rowspan="1" colspan="1">×</td><td rowspan="1" colspan="1"/><td rowspan="1" colspan="1">×</td><td rowspan="1" colspan="1"/><td rowspan="1" colspan="1"/><td rowspan="1" colspan="1"/></tr><tr><td rowspan="1" colspan="1">Females</td><td rowspan="1" colspan="1"/><td rowspan="1" colspan="1"/><td rowspan="1" colspan="1"/><td rowspan="1" colspan="1"/><td rowspan="1" colspan="1"/><td rowspan="1" colspan="1">×</td><td rowspan="1" colspan="1">×</td><td rowspan="1" colspan="1">×</td><td rowspan="1" colspan="1">×</td><td rowspan="1" colspan="1"/><td rowspan="1" colspan="1"/><td rowspan="1" colspan="1"/></tr><tr><td rowspan="1" colspan="1">Ovigerous Females</td><td rowspan="1" colspan="1"/><td rowspan="1" colspan="1"/><td rowspan="1" colspan="1"/><td rowspan="1" colspan="1">×</td><td rowspan="1" colspan="1">×</td><td rowspan="1" colspan="1"/><td rowspan="1" colspan="1"/><td rowspan="1" colspan="1"/><td rowspan="1" colspan="1"/><td rowspan="1" colspan="1"/><td rowspan="1" colspan="1"/><td rowspan="1" colspan="1"/></tr><tr><td rowspan="1" colspan="13"><tp:taxon-name>Orconectes (Cambarus) sanbornii</tp:taxon-name></td></tr><tr><td rowspan="1" colspan="1">Male 1</td><td rowspan="1" colspan="1"/><td rowspan="1" colspan="1">×</td><td rowspan="1" colspan="1">×</td><td rowspan="1" colspan="1"/><td rowspan="1" colspan="1"/><td rowspan="1" colspan="1"/><td rowspan="1" colspan="1">×</td><td rowspan="1" colspan="1"/><td rowspan="1" colspan="1"/><td rowspan="1" colspan="1"/><td rowspan="1" colspan="1"/><td rowspan="1" colspan="1"/></tr><tr><td rowspan="1" colspan="1">Male 2</td><td rowspan="1" colspan="1"/><td rowspan="1" colspan="1"/><td rowspan="1" colspan="1"/><td rowspan="1" colspan="1"/><td rowspan="1" colspan="1">×</td><td rowspan="1" colspan="1"/><td rowspan="1" colspan="1">×</td><td rowspan="1" colspan="1"/><td rowspan="1" colspan="1"/><td rowspan="1" colspan="1"/><td rowspan="1" colspan="1"/><td rowspan="1" colspan="1"/></tr><tr><td rowspan="1" colspan="1">Females</td><td rowspan="1" colspan="1"/><td rowspan="1" colspan="1"/><td rowspan="1" colspan="1"/><td rowspan="1" colspan="1"/><td rowspan="1" colspan="1"/><td rowspan="1" colspan="1"/><td rowspan="1" colspan="1">×</td><td rowspan="1" colspan="1"/><td rowspan="1" colspan="1"/><td rowspan="1" colspan="1"/><td rowspan="1" colspan="1"/><td rowspan="1" colspan="1"/></tr><tr><td rowspan="1" colspan="1">Ovigerous Females</td><td rowspan="1" colspan="1"/><td rowspan="1" colspan="1"/><td rowspan="1" colspan="1"/><td rowspan="1" colspan="1"/><td rowspan="1" colspan="1"/><td rowspan="1" colspan="1"/><td rowspan="1" colspan="1"/><td rowspan="1" colspan="1"/><td rowspan="1" colspan="1"/><td rowspan="1" colspan="1"/><td rowspan="1" colspan="1"/><td rowspan="1" colspan="1"/></tr><tr><td rowspan="1" colspan="13"><tp:taxon-name>Orconectes (Gremicambarus) virilis</tp:taxon-name></td></tr><tr><td rowspan="1" colspan="1">Male 1</td><td rowspan="1" colspan="1"/><td rowspan="1" colspan="1"/><td rowspan="1" colspan="1"/><td rowspan="1" colspan="1">×</td><td rowspan="1" colspan="1">×</td><td rowspan="1" colspan="1"/><td rowspan="1" colspan="1">×</td><td rowspan="1" colspan="1"/><td rowspan="1" colspan="1"/><td rowspan="1" colspan="1">×</td><td rowspan="1" colspan="1"/><td rowspan="1" colspan="1"/></tr><tr><td rowspan="1" colspan="1">Male 2</td><td rowspan="1" colspan="1"/><td rowspan="1" colspan="1"/><td rowspan="1" colspan="1"/><td rowspan="1" colspan="1">×</td><td rowspan="1" colspan="1">×</td><td rowspan="1" colspan="1"/><td rowspan="1" colspan="1"/><td rowspan="1" colspan="1"/><td rowspan="1" colspan="1">×</td><td rowspan="1" colspan="1">×</td><td rowspan="1" colspan="1"/><td rowspan="1" colspan="1"/></tr><tr><td rowspan="1" colspan="1">Females</td><td rowspan="1" colspan="1"/><td rowspan="1" colspan="1"/><td rowspan="1" colspan="1"/><td rowspan="1" colspan="1"/><td rowspan="1" colspan="1">×</td><td rowspan="1" colspan="1"/><td rowspan="1" colspan="1">×</td><td rowspan="1" colspan="1"/><td rowspan="1" colspan="1"/><td rowspan="1" colspan="1">×</td><td rowspan="1" colspan="1"/><td rowspan="1" colspan="1"/></tr><tr><td rowspan="1" colspan="1">Ovigerous Females</td><td rowspan="1" colspan="1"/><td rowspan="1" colspan="1"/><td rowspan="1" colspan="1"/><td rowspan="1" colspan="1"/><td rowspan="1" colspan="1"/><td rowspan="1" colspan="1"/><td rowspan="1" colspan="1"/><td rowspan="1" colspan="1"/><td rowspan="1" colspan="1"/><td rowspan="1" colspan="1"/><td rowspan="1" colspan="1"/><td rowspan="1" colspan="1"/></tr><tr><td rowspan="1" colspan="13"><tp:taxon-name>Orconectes (Procambarus) rusticus</tp:taxon-name></td></tr><tr><td rowspan="1" colspan="1">Male 1</td><td rowspan="1" colspan="1"/><td rowspan="1" colspan="1">×</td><td rowspan="1" colspan="1">×</td><td rowspan="1" colspan="1"/><td rowspan="1" colspan="1"/><td rowspan="1" colspan="1"/><td rowspan="1" colspan="1"/><td rowspan="1" colspan="1"/><td rowspan="1" colspan="1"/><td rowspan="1" colspan="1"/><td rowspan="1" colspan="1"/><td rowspan="1" colspan="1"/></tr><tr><td rowspan="1" colspan="1">Male 2</td><td rowspan="1" colspan="1"/><td rowspan="1" colspan="1"/><td rowspan="1" colspan="1"/><td rowspan="1" colspan="1"/><td rowspan="1" colspan="1"/><td rowspan="1" colspan="1"/><td rowspan="1" colspan="1"/><td rowspan="1" colspan="1"/><td rowspan="1" colspan="1"/><td rowspan="1" colspan="1"/><td rowspan="1" colspan="1"/><td rowspan="1" colspan="1"/></tr><tr><td rowspan="1" colspan="1">Females</td><td rowspan="1" colspan="1"/><td rowspan="1" colspan="1">×</td><td rowspan="1" colspan="1">×</td><td rowspan="1" colspan="1"/><td rowspan="1" colspan="1"/><td rowspan="1" colspan="1"/><td rowspan="1" colspan="1">×</td><td rowspan="1" colspan="1"/><td rowspan="1" colspan="1"/><td rowspan="1" colspan="1"/><td rowspan="1" colspan="1"/><td rowspan="1" colspan="1"/></tr><tr><td rowspan="1" colspan="1">Ovigerous Females</td><td rowspan="1" colspan="1"/><td rowspan="1" colspan="1">×</td><td rowspan="1" colspan="1">×</td><td rowspan="1" colspan="1"/><td rowspan="1" colspan="1"/><td rowspan="1" colspan="1"/><td rowspan="1" colspan="1"/><td rowspan="1" colspan="1"/><td rowspan="1" colspan="1"/><td rowspan="1" colspan="1"/><td rowspan="1" colspan="1"/><td rowspan="1" colspan="1"/></tr><tr><td rowspan="1" colspan="13"><tp:taxon-name>Procambarus (Orconectes) acutus</tp:taxon-name></td></tr><tr><td rowspan="1" colspan="1">Male 1</td><td rowspan="1" colspan="1"/><td rowspan="1" colspan="1">×</td><td rowspan="1" colspan="1">×</td><td rowspan="1" colspan="1">×</td><td rowspan="1" colspan="1">×</td><td rowspan="1" colspan="1"/><td rowspan="1" colspan="1"/><td rowspan="1" colspan="1"/><td rowspan="1" colspan="1"/><td rowspan="1" colspan="1"/><td rowspan="1" colspan="1"/><td rowspan="1" colspan="1"/></tr><tr><td rowspan="1" colspan="1">Male 2</td><td rowspan="1" colspan="1"/><td rowspan="1" colspan="1">×</td><td rowspan="1" colspan="1">×</td><td rowspan="1" colspan="1">×</td><td rowspan="1" colspan="1"/><td rowspan="1" colspan="1"/><td rowspan="1" colspan="1"/><td rowspan="1" colspan="1"/><td rowspan="1" colspan="1"/><td rowspan="1" colspan="1"/><td rowspan="1" colspan="1"/><td rowspan="1" colspan="1"/></tr><tr><td rowspan="1" colspan="1">Females</td><td rowspan="1" colspan="1"/><td rowspan="1" colspan="1"/><td rowspan="1" colspan="1">×</td><td rowspan="1" colspan="1">×</td><td rowspan="1" colspan="1">×</td><td rowspan="1" colspan="1"/><td rowspan="1" colspan="1"/><td rowspan="1" colspan="1"/><td rowspan="1" colspan="1"/><td rowspan="1" colspan="1"/><td rowspan="1" colspan="1"/><td rowspan="1" colspan="1"/></tr><tr><td rowspan="1" colspan="1">Ovigerous Females</td><td rowspan="1" colspan="1"/><td rowspan="1" colspan="1"/><td rowspan="1" colspan="1">×</td><td rowspan="1" colspan="1"/><td rowspan="1" colspan="1"/><td rowspan="1" colspan="1"/><td rowspan="1" colspan="1"/><td rowspan="1" colspan="1"/><td rowspan="1" colspan="1"/><td rowspan="1" colspan="1"/><td rowspan="1" colspan="1"/><td rowspan="1" colspan="1"/></tr></tbody></table></table-wrap></tp:treatment-sec><ref-list><ref id="B20"><mixed-citation xmlns:xlink="http://www.w3.org/1999/xlink" xlink:type="simple"><person-group><name name-style="western"><surname>Faxon</surname><given-names>W</given-names></name></person-group> (<year>1884</year>)<article-title>Descriptions of new species of <italic>Cambarus</italic>; to which is added synonomical list of the known species of <italic>Cambarus</italic> and <italic>Astacus</italic>.</article-title><source>Proceedings of the American Academy of Arts and Science</source><volume>20</volume>:<fpage>107</fpage>-<lpage>158</lpage>.</mixed-citation></ref><ref id="B21"><mixed-citation xmlns:xlink="http://www.w3.org/1999/xlink" xlink:type="simple"><person-group><name name-style="western"><surname>Faxon</surname><given-names>W</given-names></name></person-group> (<year>1885</year>)<article-title>A list of the Astacidae in the United States National Museum.</article-title><source>Proceedings of the United States National Museum</source><volume>8</volume> (<issue>23</issue>):<fpage>356</fpage>-<lpage>361</lpage>.</mixed-citation></ref><ref id="B108"><mixed-citation xmlns:xlink="http://www.w3.org/1999/xlink" xlink:type="simple"><person-group><name name-style="western"><surname>Underwood</surname><given-names>LM</given-names></name></person-group> (<year>1886</year>)<article-title>List of described species of freshwater crustacea from America north of Mexico.</article-title><source>Bulletin of the Illinois State Laboratory of Natural History</source><volume>2</volume> (<issue>5</issue>):<fpage>223</fpage>-<lpage>286</lpage>.</mixed-citation></ref><ref id="B78"><mixed-citation xmlns:xlink="http://www.w3.org/1999/xlink" xlink:type="simple"><person-group><name name-style="western"><surname>Osborn</surname><given-names>RC</given-names></name><name name-style="western"><surname>Williamson</surname><given-names>EB</given-names></name></person-group> (<year>1898</year>)<article-title>Crayfish of Ohio</article-title>. <source>6<sub>th</sub> Annual Report to the Ohio State Academy of Science</source>, <lpage>21</lpage> pp.</mixed-citation></ref><ref id="B23"><mixed-citation xmlns:xlink="http://www.w3.org/1999/xlink" xlink:type="simple"><person-group><name name-style="western"><surname>Faxon</surname><given-names>W</given-names></name></person-group> (<year>1898</year>)<article-title>Observations on the Astacidae in the United States National Museum and Museum of Comparative Zoology, with descriptions of new species.</article-title><source>Proceedings of the United States National Museum</source><volume>22</volume> (<issue>1136</issue>):<fpage>643</fpage>-<lpage>694</lpage>.</mixed-citation></ref><ref id="B75"><mixed-citation xmlns:xlink="http://www.w3.org/1999/xlink" xlink:type="simple"><person-group><name name-style="western"><surname>Ortmann</surname><given-names>AE</given-names></name></person-group> (<year>1905b</year>)<article-title>The mutual affinities of the species of <italic>Cambarus</italic>, and their dispersal over the United States.</article-title><source>Proceedings of the American Philosophical Society</source><volume>44</volume> (<issue>180</issue>):<fpage>91</fpage>-<lpage>136</lpage>.</mixed-citation></ref><ref id="B76"><mixed-citation xmlns:xlink="http://www.w3.org/1999/xlink" xlink:type="simple"><person-group><name name-style="western"><surname>Ortmann</surname><given-names>AE</given-names></name></person-group> (<year>1906</year>)<article-title>The crawfishes of the state of Pennsylvania.</article-title><source>Memoirs of the Carnegie Museum</source><volume>2</volume>:<fpage>343</fpage>-<lpage>523</lpage>.</mixed-citation></ref><ref id="B11"><mixed-citation xmlns:xlink="http://www.w3.org/1999/xlink" xlink:type="simple"><person-group><name name-style="western"><surname>Creaser</surname><given-names>EP</given-names></name></person-group> (<year>1933a</year>)<article-title>Seasonal changes in male populations of <italic>Faxonius propinquus</italic>.</article-title><source>Occasional Papers of the University of Michigan Museum of Zoology</source><volume>253</volume>:<fpage>1</fpage>-<lpage>9</lpage>.</mixed-citation></ref><ref id="B12"><mixed-citation xmlns:xlink="http://www.w3.org/1999/xlink" xlink:type="simple"><person-group><name name-style="western"><surname>Creaser</surname><given-names>EP</given-names></name></person-group> (<year>1933b</year>)<article-title>Descriptions of some new and poorly known species of North American crayfishes.</article-title><source>Occasional Papers of the University of Michigan Museum of Zoology</source><volume>275</volume>:<fpage>1</fpage>-<lpage>21</lpage>.</mixed-citation></ref><ref id="B43"><mixed-citation xmlns:xlink="http://www.w3.org/1999/xlink" xlink:type="simple"><person-group><name name-style="western"><surname>Hobbs</surname><given-names>HH Jr.</given-names></name></person-group> (<year>1942a</year>)<article-title>A generic revision of the crayfish subfamily Cambarinae (Decapoda: Astacidae), with the description of a new genus and species.</article-title><source>American Midland Naturalist</source><volume>28</volume> (<issue>2</issue>):<fpage>344</fpage>-<lpage>357</lpage>.</mixed-citation></ref><ref id="B26"><mixed-citation xmlns:xlink="http://www.w3.org/1999/xlink" xlink:type="simple"><person-group><name name-style="western"><surname>Fitzpatrick</surname><given-names>JF Jr.</given-names></name></person-group> (<year>1963</year>)<article-title>Geographic variation in the crawfish <italic>Faxonella clypeata</italic> (Hay) with the definition and defense of the genus <italic>Faxonella</italic> (Crustacea: Astacidae).</article-title><source>Tulane Studies in Zoology</source><volume>10</volume> (<issue>1</issue>):<fpage>57</fpage>-<lpage>79</lpage>.</mixed-citation></ref><ref id="B44"><mixed-citation xmlns:xlink="http://www.w3.org/1999/xlink" xlink:type="simple"><person-group><name name-style="western"><surname>Hobbs</surname><given-names>HH Jr.</given-names></name></person-group> (<year>1942b</year>)<article-title>Crayfishes of Florida.</article-title><source>University of Florida Publications of Biological Science Series</source><volume>3</volume>:<fpage>1</fpage>-<lpage>179</lpage>.</mixed-citation></ref><ref id="B27"><mixed-citation xmlns:xlink="http://www.w3.org/1999/xlink" xlink:type="simple"><person-group><name name-style="western"><surname>Fitzpatrick</surname><given-names>JF Jr.</given-names></name></person-group> (<year>1967</year>)<article-title>The Propinquus group of the crawfish genus <italic>Orconectes</italic> (Decapoda:Astacidae).</article-title><source>Ohio Journal of Science</source><volume>67</volume> (<issue>3</issue>):<fpage>129</fpage>-<lpage>172</lpage>.</mixed-citation></ref><ref id="B96"><mixed-citation xmlns:xlink="http://www.w3.org/1999/xlink" xlink:type="simple"><person-group><name name-style="western"><surname>Taylor</surname><given-names>CA</given-names></name><name name-style="western"><surname>Warren</surname><given-names>ML</given-names></name><name name-style="western"><surname>Fitzpatrick</surname><given-names>JF</given-names></name><name name-style="western"><surname>Hobbs HH</surname><given-names>III</given-names></name><name name-style="western"><surname>Jezerinac</surname><given-names>RF</given-names></name><name name-style="western"><surname>Pflieger</surname><given-names>WL</given-names></name><name name-style="western"><surname>Robison</surname><given-names>HW</given-names></name></person-group> (<year>1996</year>)<article-title>Conservation status of crayfishes of the United States and Canada.</article-title><source>Fisheries</source><volume>21</volume>:<fpage>25</fpage>-<lpage>38</lpage>.</mixed-citation></ref><ref id="B101"><mixed-citation xmlns:xlink="http://www.w3.org/1999/xlink" xlink:type="simple"><person-group><name name-style="western"><surname>Taylor</surname><given-names>CA</given-names></name><name name-style="western"><surname>Schuster</surname><given-names>GA</given-names></name><name name-style="western"><surname>Cooper</surname><given-names>JE</given-names></name><name name-style="western"><surname>DiStefano</surname><given-names>RJ</given-names></name><name name-style="western"><surname>Eversole</surname><given-names>AG</given-names></name><name name-style="western"><surname>Hamr</surname><given-names>P</given-names></name><name name-style="western"><surname>Hobbs HH</surname><given-names>III</given-names></name><name name-style="western"><surname>Robison</surname><given-names>HW</given-names></name><name name-style="western"><surname>Skelton</surname><given-names>CE</given-names></name><name name-style="western"><surname>Thoma</surname><given-names>RF</given-names></name></person-group> (<year>2007</year>)<article-title>A reassessment of the conservation status of crayfishes of the United States and Canada after 10+ years of increased awareness.</article-title><source>Fisheries</source><volume>32</volume> (<issue>8</issue>):<fpage>372</fpage>-<lpage>389</lpage>.</mixed-citation></ref><ref id="B48"><mixed-citation xmlns:xlink="http://www.w3.org/1999/xlink" xlink:type="simple"><person-group><name name-style="western"><surname>Hobbs</surname><given-names>HH Jr.</given-names></name></person-group> (<year>1974</year>)<article-title>A checklist of North and Middle America crayfishes (Decpaoda: Astacidae and Cambaridae).</article-title><source>Smithsonian Contributions to Zoology</source><volume>166</volume>:<fpage>1</fpage>-<lpage>161</lpage>.</mixed-citation></ref><ref id="B28"><mixed-citation xmlns:xlink="http://www.w3.org/1999/xlink" xlink:type="simple"><person-group><name name-style="western"><surname>Fitzpatrick</surname><given-names>JF Jr.</given-names></name></person-group> (<year>1987</year>)<article-title>The subgenera of the crawfish genus <italic>Orconectes</italic> (Decapoda:Cambaridae).</article-title><source>Proceedings of the Biological Society of Washington</source><volume>100</volume> (<issue>1</issue>):<fpage>44</fpage>-<lpage>74</lpage>.</mixed-citation></ref><ref id="B50"><mixed-citation xmlns:xlink="http://www.w3.org/1999/xlink" xlink:type="simple"><person-group><name name-style="western"><surname>Hobbs</surname><given-names>HH Jr.</given-names></name></person-group> (<year>1989</year>)<article-title>An illustrated checklist of the American crayfishes (Decapoda: Astacidae, Cambaridae, and Parastacidae).</article-title><source>Smithsonian Contributions to Zoology</source><volume>480</volume>:<fpage>1</fpage>-<lpage>236</lpage>.</mixed-citation></ref><ref id="B60"><mixed-citation xmlns:xlink="http://www.w3.org/1999/xlink" xlink:type="simple"><person-group><name name-style="western"><surname>Jezerinac</surname><given-names>RF</given-names></name><name name-style="western"><surname>Stocker</surname><given-names>GW</given-names></name><name name-style="western"><surname>Tarter</surname><given-names>DC</given-names></name></person-group> (<year>1995</year>)<article-title>The Crayfishes (Decapoda: Cambaridae) of West Virginia</article-title>. <source>Ohio Biological Survey Bulletin</source><volume>10</volume>: <fpage>1</fpage>–<lpage>193</lpage>.</mixed-citation></ref><ref id="B100"><mixed-citation xmlns:xlink="http://www.w3.org/1999/xlink" xlink:type="simple"><person-group><name name-style="western"><surname>Taylor</surname><given-names>CA</given-names></name><name name-style="western"><surname>Schuster</surname><given-names>GA</given-names></name></person-group> (<year>2004</year>)<article-title>Crayfishes of Kentucky</article-title>. <source>Illinois Natural History Survey Bulletin</source><volume>28</volume>, <lpage>219</lpage> pp.</mixed-citation></ref></ref-list></tp:taxon-treatment>
