# Supplementary material for: Zoogeography, taxonomy, and conservation of West Virginia’s Ohio River floodplain crayfishes (Decapoda, Cambaridae)
Source: Zookeys. 2011 Jan 6;(74):1–78. doi: 10.3897/zookeys.74.808 (PMC3088040; doi:10.3897/zookeys.74.808)
Supplement: XML Treatment for Orconectes (Gremicambarus) virilis [file zookeys.74.808-treatment8.xml]

<!DOCTYPE tp:taxon-treatment
  PUBLIC "-//TaxonX//DTD Taxonomic Treatment Publishing DTD v0 20100105//EN" "tax-treatment-NSO.dtd">
<tp:taxon-treatment xmlns:tp="http://www.plazi.org/taxpub"><tp:treatment-meta><mixed-citation publication-type="journal"><person-group><name><surname>Loughman</surname><given-names>Zachary J.</given-names></name><name><surname>Simon</surname><given-names>Thomas P.</given-names></name></person-group><article-title>Zoogeography, taxonomy, and conservation of West Virginia’s Ohio River floodplain crayfishes (Decapoda, Cambaridae)</article-title><source>Zookeys</source><day>6</day><month>1</month><year>2011</year><volume>2011</volume><issue>74</issue><fpage>1</fpage><lpage>78</lpage><pub-id pub-id-type="doi">10.3897/zookeys.74.808</pub-id></mixed-citation></tp:treatment-meta><tp:nomenclature><tp:taxon-name>
                            <tp:taxon-name-part taxon-name-part-type="genus">Orconectes</tp:taxon-name-part>
                            (<tp:taxon-name-part taxon-name-part-type="subgenus">Gremicambarus</tp:taxon-name-part>)
                            <tp:taxon-name-part taxon-name-part-type="species">virilis</tp:taxon-name-part>
                        </tp:taxon-name><tp:taxon-authority>(Hagen, 1870)</tp:taxon-authority><tp:nomenclature-citation-list><tp:nomenclature-citation><tp:taxon-name>Cambarus virilis</tp:taxon-name><comment><xref ref-type="bibr" rid="B39">Hagen 1870</xref>:63, fig. 23–28.</comment></tp:nomenclature-citation><tp:nomenclature-citation><tp:taxon-name>Cambarus wisonsinensis</tp:taxon-name><comment><xref ref-type="bibr" rid="B4">Bundy 1876</xref>:4.</comment></tp:nomenclature-citation><tp:nomenclature-citation><tp:taxon-name>Cambarus debilis</tp:taxon-name><comment><xref ref-type="bibr" rid="B4">Bundy 1876</xref>:24.</comment></tp:nomenclature-citation><tp:nomenclature-citation><tp:taxon-name>Cambarus cousii</tp:taxon-name><comment><xref ref-type="bibr" rid="B94">Streets 1877</xref>:803.</comment></tp:nomenclature-citation><tp:nomenclature-citation><tp:taxon-name>Cambarus Cousei</tp:taxon-name><comment><xref ref-type="bibr" rid="B21">Faxon 1885</xref>:97.</comment></tp:nomenclature-citation><tp:nomenclature-citation><tp:taxon-name>Cambarus wisconsiensis</tp:taxon-name><comment><xref ref-type="bibr" rid="B36">Harris 1900</xref>:271.</comment></tp:nomenclature-citation><tp:nomenclature-citation><tp:taxon-name>Cambarus cousei</tp:taxon-name><comment><xref ref-type="bibr" rid="B37">Harris 1903</xref>:134.</comment></tp:nomenclature-citation><tp:nomenclature-citation><tp:taxon-name>Cambarus viridis</tp:taxon-name><comment><xref ref-type="bibr" rid="B71">Moenkhaus 1904</xref>:111.</comment></tp:nomenclature-citation><tp:nomenclature-citation><tp:taxon-name>Cambarus (Faxonius) virilis</tp:taxon-name><comment><xref ref-type="bibr" rid="B75">Ortmann 1905b</xref>:113. Creaser 1932:326, fig. 1, 2, 8.</comment></tp:nomenclature-citation><tp:nomenclature-citation><tp:taxon-name>Faxonius virilis</tp:taxon-name><comment><xref ref-type="bibr" rid="B11">Creaser 1933a</xref>:3; 1962:2.</comment></tp:nomenclature-citation><tp:nomenclature-citation><tp:taxon-name>Faxonius (Faxonius) virilis</tp:taxon-name><comment><xref ref-type="bibr" rid="B12">Creaser 1933b</xref>:21</comment></tp:nomenclature-citation><tp:nomenclature-citation><tp:taxon-name>Orconectes virilis</tp:taxon-name><comment><xref ref-type="bibr" rid="B43">Hobbs 1942a</xref>:352; <xref ref-type="bibr" rid="B46">1972</xref>:91, figs. 72h, 73e; <xref ref-type="bibr" rid="B48">1974</xref>:42, fig. 162. <xref ref-type="bibr" rid="B26">Fitzpatrick 1963</xref>:61. <xref ref-type="bibr" rid="B79">Page 1985</xref>:417, fig. 151–154. <xref ref-type="bibr" rid="B81">Pflieger 1987</xref>:22. <xref ref-type="bibr" rid="B82">Pflieger 1996</xref>:122–126, fig. 28A–28I. <xref ref-type="bibr" rid="B96">Taylor et al. 1996</xref>:31. <xref ref-type="bibr" rid="B101">Taylor et al. 2007</xref>.</comment></tp:nomenclature-citation><!--PageBreak--><tp:nomenclature-citation><tp:taxon-name>Orconectes (Orconectes) virilis</tp:taxon-name><comment><xref ref-type="bibr" rid="B44">Hobbs 1942b</xref>:154.</comment></tp:nomenclature-citation><tp:nomenclature-citation><tp:taxon-name>Orconectes (Gremicambarus) virilis</tp:taxon-name><comment><xref ref-type="bibr" rid="B28">Fitzpatrick 1987</xref>:54, fig. 5. <xref ref-type="bibr" rid="B51">Hobbs and Jass 1988</xref>:79–86, figs. 52a–52o. <xref ref-type="bibr" rid="B50">Hobbs 1989</xref>:42, fig. 199. <xref ref-type="bibr" rid="B60">Jezerinac et al. 1995</xref>:44–51, figs. 19a–19h. Loughman 2010:53–57, fig. 18.</comment></tp:nomenclature-citation></tp:nomenclature-citation-list></tp:nomenclature><tp:treatment-sec sec-type="Diagnosis"><title>Diagnosis.</title><p>Rostrum with straight margins, not thickened or possessing spines or tubercles; median carina absent; postorbital ridges terminating cephalically with spine or tubercle. Branchiostegal spine reduced; hepatic spine absent. Cephalothorax oval shaped and slightly dorsoventrally flattened in profile; without setae; suborbital angle obsolete. Areola 7.1–19.0 times longer than wide, comprising 34–39% of TCL, with 1–2 rows of punctations across narrowest region. Chelae smooth, broad and robust; mesial surface of palm with two rows of defined tubercles; first row with 6–8 rounded tubercles; second with 5–8 tubercles; lateral margin of propodus smooth; dorsal surfaces of both dactyl and fixed finger of propodus with prominent well developed longitudinal ridges; elongate plumose setae at base of fixed finger of propodus. First form male gonopods long, comprising 42% of TCL, with 2 terminal elements, both bent and curving at about 30° to the base; central projection corneous, comprising 24% of gonopod length, cephalic base without shoulder. Form two male gonopod noncorneus, gently curving caudally; mesial process subequal in length to central projection, blunt. Female annulus ventralis rhomboid, fossa large, sulcus wide, cephalolateral prominences weak, sinus only evident on caudal surface.</p></tp:treatment-sec><tp:treatment-sec sec-type="Color in life"><title>Color in life.</title><p>Carapace and abdomen dorsally olivaceus or brown; rostral margins darker brown to black; postorbital ridges and caudal margins of cephalic portion of carapace along cervical groove brown; two rows of blotches on dorsal surface of abdomen; dorsal surface of chelae emerald green; tips of propodus and dactyl darker green; all knobs on chelipeds beige or tan; ventral surfaces cream or white.</p></tp:treatment-sec><tp:treatment-sec sec-type="Specimens examined"><title>Specimens examined.</title><p><tp:taxon-name>Orconectes virilis</tp:taxon-name> were collected in Mason and Pleasants counties at three locations in the current study, as listed below.</p><p><bold>MASON COUNTY:</bold> Krodel Park marsh adjacent to Fort Randolph reproduction, 38.785404 -82.12209; 26 March 2004 – (WLU 04032601), 2 I♂, 1 ♀; 28 April 2004 – (WLU 04042801), 1 II♂, 1 ♀; 17 March 2005 – (WLU 05031703), 1 I♂; 28 March 2005 – (WLU 05032802), 7 I♂; 5 May 2005 – (WLU 05050501), 5 II♂, 1 ♀. Pin oak swamp adjacent to Point Pleasant Moose Lodge in Wagner, 38.833603 -82.12227; 27 February 2005 – (WLU 05022701), 1 I♂. <bold>PLEASANTS COUNTY:</bold> Ohio River embayment 4.03 air km (2.52 mi) S of St. Mary’s, 39.397575 -81.202415; 30 March 2004 – (WLU 04033002), 2 II♂.</p></tp:treatment-sec><tp:treatment-sec sec-type="Distribution"><title>Distribution.</title><p><tp:taxon-name>Orconectes virilis</tp:taxon-name> native range includes Saskatchewan south through Montana and Utah east to Ontario, and throughout northern portions of the Mississippi River system. Several disjunct populations persist in Ohio and throughout the northeast.West Virginia <tp:taxon-name>Orconectes virilis</tp:taxon-name> populations are invasive (<xref ref-type="bibr" rid="B60">Jezerinac et al. 1995</xref>). <tp:taxon-name>Orconectes virilis</tp:taxon-name> were limited to two sites in the Middle Ohio North and Middle Ohio South basins (<xref ref-type="fig" rid="F10">Figure 10</xref>). The Middle Ohio South population is present in an Ohio River embayment at the northern city limit of Saint Mary’s, Pleasant County. The <!--PageBreak-->Lower Kanawha basin population occurs in Krodel Park lake, Point Pleasant, Mason County. The Saint Mary’s population does not appear to be abundant, with three individuals collected during seven collection events in 2004 and 2005. The Krodel Park population represents a potential source population for future invasions.</p></tp:treatment-sec><tp:treatment-sec sec-type="Morphometrics"><title>Morphometrics.</title><p>The largest observed individual was a 52.4 mm TCL form I male collected from Krodel Park Lake, Mason County. The largest female was 43.3 TCL, also from Krodel Park. The mean TCL for <tp:taxon-name>Orconectes virilis</tp:taxon-name> was 42.8 mm (n = 22, SE = 6.11). This species was the largest crayfish collected in this study. Morphometrics for <tp:taxon-name>Orconectes virilis</tp:taxon-name> are presented in <xref ref-type="table" rid="T11">Table 11</xref>.</p><table-wrap id="T11" position="float" orientation="portrait"><label>Table 11.</label><caption><p>West Virginia Ohio River floodplain <tp:taxon-name>Orconectes virilis</tp:taxon-name> morphometrics.</p></caption><table><tbody><tr><th rowspan="1" colspan="1">Sex</th><th rowspan="1" colspan="1">N</th><th rowspan="1" colspan="1">Minimum</th><th rowspan="1" colspan="1">Maximum</th><th rowspan="1" colspan="1">Mean</th><th rowspan="1" colspan="1">Standard Deviation</th></tr><tr><td rowspan="1" colspan="6">Male I</td></tr><tr><td rowspan="1" colspan="1">Carapace length</td><td rowspan="1" colspan="1">11</td><td rowspan="1" colspan="1">38.5</td><td rowspan="1" colspan="1">52.4</td><td rowspan="1" colspan="1">44.93</td><td rowspan="1" colspan="1">3.96</td></tr><tr><td rowspan="1" colspan="1">Palm Length</td><td rowspan="1" colspan="1">11</td><td rowspan="1" colspan="1">7.2</td><td rowspan="1" colspan="1">12.67</td><td rowspan="1" colspan="1">10.23</td><td rowspan="1" colspan="1">1.57</td></tr><tr><td rowspan="1" colspan="1">Areola Width</td><td rowspan="1" colspan="1">11</td><td rowspan="1" colspan="1">1.1</td><td rowspan="1" colspan="1">2.55</td><td rowspan="1" colspan="1">1.57</td><td rowspan="1" colspan="1">0.37</td></tr><tr><td rowspan="1" colspan="1">Areola Length</td><td rowspan="1" colspan="1">11</td><td rowspan="1" colspan="1">7.2</td><td rowspan="1" colspan="1">11.58</td><td rowspan="1" colspan="1">8.86</td><td rowspan="1" colspan="1">1.32</td></tr><tr><td rowspan="1" colspan="6">Male II</td></tr><tr><td rowspan="1" colspan="1">Carapace length</td><td rowspan="1" colspan="1">8</td><td rowspan="1" colspan="1">28.3</td><td rowspan="1" colspan="1">51.0</td><td rowspan="1" colspan="1">41.3</td><td rowspan="1" colspan="1">2.3</td></tr><tr><td rowspan="1" colspan="1">Palm Length</td><td rowspan="1" colspan="1">8</td><td rowspan="1" colspan="1">7.9</td><td rowspan="1" colspan="1">34.6</td><td rowspan="1" colspan="1">15.6</td><td rowspan="1" colspan="1">9.6</td></tr><tr><td rowspan="1" colspan="1">Areola Width</td><td rowspan="1" colspan="1">8</td><td rowspan="1" colspan="1">1.6</td><td rowspan="1" colspan="1">2.5</td><td rowspan="1" colspan="1">2.0</td><td rowspan="1" colspan="1">0.3</td></tr><tr><td rowspan="1" colspan="1">Areola Length</td><td rowspan="1" colspan="1">8</td><td rowspan="1" colspan="1">5.0</td><td rowspan="1" colspan="1">10.0</td><td rowspan="1" colspan="1">7.9</td><td rowspan="1" colspan="1">2.1</td></tr><tr><td rowspan="1" colspan="6">Female</td></tr><tr><td rowspan="1" colspan="1">Carapace length</td><td rowspan="1" colspan="1">3</td><td rowspan="1" colspan="1">35.5</td><td rowspan="1" colspan="1">43.3</td><td rowspan="1" colspan="1">39.3</td><td rowspan="1" colspan="1">5.6</td></tr><tr><td rowspan="1" colspan="1">Palm Length</td><td rowspan="1" colspan="1">3</td><td rowspan="1" colspan="1">8.9</td><td rowspan="1" colspan="1">31.8</td><td rowspan="1" colspan="1">20.4</td><td rowspan="1" colspan="1">16.1</td></tr><tr><td rowspan="1" colspan="1">Areola Width</td><td rowspan="1" colspan="1">3</td><td rowspan="1" colspan="1">1.4</td><td rowspan="1" colspan="1">1.8</td><td rowspan="1" colspan="1">1.67</td><td rowspan="1" colspan="1">0.3</td></tr><tr><td rowspan="1" colspan="1">Areola Length</td><td rowspan="1" colspan="1">3</td><td rowspan="1" colspan="1">2.1</td><td rowspan="1" colspan="1">7.2</td><td rowspan="1" colspan="1">7.2</td><td rowspan="1" colspan="1">0.1</td></tr></tbody></table></table-wrap></tp:treatment-sec><tp:treatment-sec sec-type="Habitat and natural history"><title>Habitat and natural history.</title><p><tp:taxon-name>Orconectes virilis</tp:taxon-name> (<xref ref-type="fig" rid="F22">Figure 22</xref>) is an invasive floodplain species; the closest native populations are endemic to the upper Mississippi River valley (<xref ref-type="bibr" rid="B51">Hobbs and Jass 1988</xref>; <xref ref-type="bibr" rid="B79">Page 1985</xref>). Two disjunct populations were discovered along the Ohio River floodplain, in Krodel Park, Mason County and near Saint Mary’s, Pleasant County, in an Ohio River embayment. Krodel Lake population stock undoubtedly came from bait-bucket introductions. Less than five km from Krodel Lake is an aquaculture facility that raises and sells <tp:taxon-name>Orconectes virilis</tp:taxon-name> for fish bait. Discussions with anglers informed the primary author that “soft craws” were purchased from local bait dealers and used in Krodel Park. <tp:taxon-name>Orconectes virilis</tp:taxon-name> has been collected from six wetlands surrounding Krodel Lake. All of these sites are within one km of the lake proper. Within the lake, <tp:taxon-name>Orconectes virilis</tp:taxon-name> uses riprap in the littoral zone for cover. Over one hundred adults were observed utilizing this habitat between 20:00–23:00 h on 5 May 2005.</p><fig id="F22" position="float" orientation="portrait"><label>Figure 22.</label><caption><p><tp:taxon-name>Orconectes virilis</tp:taxon-name>, Middle Ohio South basin, Mason County, West Virginia – WLU 04032601</p></caption><graphic xmlns:xlink="http://www.w3.org/1999/xlink" xlink:href="ZooKeys-074-001-g022.jpg" position="float" orientation="portrait" xlink:type="simple"/></fig><p>In certain situations <tp:taxon-name>Orconectes virilis</tp:taxon-name> travels as far as one km from the lake to nearby wetlands. Its presence in a vernal pool system with zero fishing effort shows the propensity of this species to migrate. In one instance, <tp:taxon-name>Orconectes virilis</tp:taxon-name> had not been captured from an ephemeral pool system in spring and summer of 2004. After severe flooding in the fall<!--PageBreak--> of 2004, in which Krodel Lake spilled over into nearby bottomland forest, <tp:taxon-name>Orconectes virilis</tp:taxon-name> was captured in these wetlands. Life history information for invasive populations in West Virginia is unknown. Available life history information is presented in <xref ref-type="table" rid="T9">Table 9</xref>. <tp:taxon-name>Orconectes virilis</tp:taxon-name> are very large crayfish, and it is not hard to understand why they are capable of displacing native West Virginia species. The chelae on form I males in many instances were longer than the total body length of native <tp:taxon-name>Orconectes sanbornii</tp:taxon-name>.</p></tp:treatment-sec><tp:treatment-sec sec-type="Conservation status within study area"><title>Conservation status within study area.</title><p><tp:taxon-name>Orconectes virilis</tp:taxon-name> populations require monitoring. This invasive species has proven to be successful in destroying several mid-Atlantic crayfish populations (<xref ref-type="bibr" rid="B60">Jezerinac et al. 1995</xref>, <xref ref-type="bibr" rid="B61">Kilian et al. 2010</xref>, <xref ref-type="bibr" rid="B68">Loughman and Welsh 2010</xref>, <xref ref-type="bibr" rid="B95">Swecker et al. 2010</xref>). The Krodel Lake population represents an important potential source population for future introductions.</p></tp:treatment-sec><tp:treatment-sec><!--Section generated to contain objects referenced in tp:taxon-treatment.--><fig id="F10" position="float" orientation="portrait"><label>Figure 10.</label><caption><p><tp:taxon-name>Cambarus robustus</tp:taxon-name>, <tp:taxon-name>Orconectes rusticus</tp:taxon-name> and <tp:taxon-name>Orconectes virilis</tp:taxon-name> distribution along the West Virginia portion of the Ohio River floodplain.</p></caption><graphic xmlns:xlink="http://www.w3.org/1999/xlink" xlink:href="ZooKeys-074-001-g010.jpg" position="float" orientation="portrait" xlink:type="simple"/></fig><table-wrap id="T9" position="float" orientation="portrait"><label>Table 9.</label><caption><p>West Virginia Ohio River floodplain <tp:taxon-name>Orconectes</tp:taxon-name> and <tp:taxon-name>Procambarus</tp:taxon-name> seasonal demographics.</p></caption><table><tbody><tr><th rowspan="1" colspan="1">Species</th><th rowspan="1" colspan="1">J</th><th rowspan="1" colspan="1">F</th><th rowspan="1" colspan="1">M</th><th rowspan="1" colspan="1">A</th><th rowspan="1" colspan="1">M</th><th rowspan="1" colspan="1">Jn</th><th rowspan="1" colspan="1">J</th><th rowspan="1" colspan="1">A</th><th rowspan="1" colspan="1">S</th><th rowspan="1" colspan="1">O</th><th rowspan="1" colspan="1">N</th><th rowspan="1" colspan="1">D</th></tr><tr><td rowspan="1" colspan="13"><tp:taxon-name>Orconectes (Cambarus) obscurus</tp:taxon-name></td></tr><tr><td rowspan="1" colspan="1">Male 1</td><td rowspan="1" colspan="1"/><td rowspan="1" colspan="1"/><td rowspan="1" colspan="1">×</td><td rowspan="1" colspan="1"/><td rowspan="1" colspan="1"/><td rowspan="1" colspan="1"/><td rowspan="1" colspan="1">×</td><td rowspan="1" colspan="1">×</td><td rowspan="1" colspan="1">×</td><td rowspan="1" colspan="1"/><td rowspan="1" colspan="1"/><td rowspan="1" colspan="1"/></tr><tr><td rowspan="1" colspan="1">Male 2</td><td rowspan="1" colspan="1"/><td rowspan="1" colspan="1"/><td rowspan="1" colspan="1"/><td rowspan="1" colspan="1"/><td rowspan="1" colspan="1"/><td rowspan="1" colspan="1">×</td><td rowspan="1" colspan="1">×</td><td rowspan="1" colspan="1"/><td rowspan="1" colspan="1">×</td><td rowspan="1" colspan="1"/><td rowspan="1" colspan="1"/><td rowspan="1" colspan="1"/></tr><tr><td rowspan="1" colspan="1">Females</td><td rowspan="1" colspan="1"/><td rowspan="1" colspan="1"/><td rowspan="1" colspan="1"/><td rowspan="1" colspan="1"/><td rowspan="1" colspan="1"/><td rowspan="1" colspan="1">×</td><td rowspan="1" colspan="1">×</td><td rowspan="1" colspan="1">×</td><td rowspan="1" colspan="1">×</td><td rowspan="1" colspan="1"/><td rowspan="1" colspan="1"/><td rowspan="1" colspan="1"/></tr><tr><td rowspan="1" colspan="1">Ovigerous Females</td><td rowspan="1" colspan="1"/><td rowspan="1" colspan="1"/><td rowspan="1" colspan="1"/><td rowspan="1" colspan="1">×</td><td rowspan="1" colspan="1">×</td><td rowspan="1" colspan="1"/><td rowspan="1" colspan="1"/><td rowspan="1" colspan="1"/><td rowspan="1" colspan="1"/><td rowspan="1" colspan="1"/><td rowspan="1" colspan="1"/><td rowspan="1" colspan="1"/></tr><tr><td rowspan="1" colspan="13"><tp:taxon-name>Orconectes (Cambarus) sanbornii</tp:taxon-name></td></tr><tr><td rowspan="1" colspan="1">Male 1</td><td rowspan="1" colspan="1"/><td rowspan="1" colspan="1">×</td><td rowspan="1" colspan="1">×</td><td rowspan="1" colspan="1"/><td rowspan="1" colspan="1"/><td rowspan="1" colspan="1"/><td rowspan="1" colspan="1">×</td><td rowspan="1" colspan="1"/><td rowspan="1" colspan="1"/><td rowspan="1" colspan="1"/><td rowspan="1" colspan="1"/><td rowspan="1" colspan="1"/></tr><tr><td rowspan="1" colspan="1">Male 2</td><td rowspan="1" colspan="1"/><td rowspan="1" colspan="1"/><td rowspan="1" colspan="1"/><td rowspan="1" colspan="1"/><td rowspan="1" colspan="1">×</td><td rowspan="1" colspan="1"/><td rowspan="1" colspan="1">×</td><td rowspan="1" colspan="1"/><td rowspan="1" colspan="1"/><td rowspan="1" colspan="1"/><td rowspan="1" colspan="1"/><td rowspan="1" colspan="1"/></tr><tr><td rowspan="1" colspan="1">Females</td><td rowspan="1" colspan="1"/><td rowspan="1" colspan="1"/><td rowspan="1" colspan="1"/><td rowspan="1" colspan="1"/><td rowspan="1" colspan="1"/><td rowspan="1" colspan="1"/><td rowspan="1" colspan="1">×</td><td rowspan="1" colspan="1"/><td rowspan="1" colspan="1"/><td rowspan="1" colspan="1"/><td rowspan="1" colspan="1"/><td rowspan="1" colspan="1"/></tr><tr><td rowspan="1" colspan="1">Ovigerous Females</td><td rowspan="1" colspan="1"/><td rowspan="1" colspan="1"/><td rowspan="1" colspan="1"/><td rowspan="1" colspan="1"/><td rowspan="1" colspan="1"/><td rowspan="1" colspan="1"/><td rowspan="1" colspan="1"/><td rowspan="1" colspan="1"/><td rowspan="1" colspan="1"/><td rowspan="1" colspan="1"/><td rowspan="1" colspan="1"/><td rowspan="1" colspan="1"/></tr><tr><td rowspan="1" colspan="13"><tp:taxon-name>Orconectes (Gremicambarus) virilis</tp:taxon-name></td></tr><tr><td rowspan="1" colspan="1">Male 1</td><td rowspan="1" colspan="1"/><td rowspan="1" colspan="1"/><td rowspan="1" colspan="1"/><td rowspan="1" colspan="1">×</td><td rowspan="1" colspan="1">×</td><td rowspan="1" colspan="1"/><td rowspan="1" colspan="1">×</td><td rowspan="1" colspan="1"/><td rowspan="1" colspan="1"/><td rowspan="1" colspan="1">×</td><td rowspan="1" colspan="1"/><td rowspan="1" colspan="1"/></tr><tr><td rowspan="1" colspan="1">Male 2</td><td rowspan="1" colspan="1"/><td rowspan="1" colspan="1"/><td rowspan="1" colspan="1"/><td rowspan="1" colspan="1">×</td><td rowspan="1" colspan="1">×</td><td rowspan="1" colspan="1"/><td rowspan="1" colspan="1"/><td rowspan="1" colspan="1"/><td rowspan="1" colspan="1">×</td><td rowspan="1" colspan="1">×</td><td rowspan="1" colspan="1"/><td rowspan="1" colspan="1"/></tr><tr><td rowspan="1" colspan="1">Females</td><td rowspan="1" colspan="1"/><td rowspan="1" colspan="1"/><td rowspan="1" colspan="1"/><td rowspan="1" colspan="1"/><td rowspan="1" colspan="1">×</td><td rowspan="1" colspan="1"/><td rowspan="1" colspan="1">×</td><td rowspan="1" colspan="1"/><td rowspan="1" colspan="1"/><td rowspan="1" colspan="1">×</td><td rowspan="1" colspan="1"/><td rowspan="1" colspan="1"/></tr><tr><td rowspan="1" colspan="1">Ovigerous Females</td><td rowspan="1" colspan="1"/><td rowspan="1" colspan="1"/><td rowspan="1" colspan="1"/><td rowspan="1" colspan="1"/><td rowspan="1" colspan="1"/><td rowspan="1" colspan="1"/><td rowspan="1" colspan="1"/><td rowspan="1" colspan="1"/><td rowspan="1" colspan="1"/><td rowspan="1" colspan="1"/><td rowspan="1" colspan="1"/><td rowspan="1" colspan="1"/></tr><tr><td rowspan="1" colspan="13"><tp:taxon-name>Orconectes (Procambarus) rusticus</tp:taxon-name></td></tr><tr><td rowspan="1" colspan="1">Male 1</td><td rowspan="1" colspan="1"/><td rowspan="1" colspan="1">×</td><td rowspan="1" colspan="1">×</td><td rowspan="1" colspan="1"/><td rowspan="1" colspan="1"/><td rowspan="1" colspan="1"/><td rowspan="1" colspan="1"/><td rowspan="1" colspan="1"/><td rowspan="1" colspan="1"/><td rowspan="1" colspan="1"/><td rowspan="1" colspan="1"/><td rowspan="1" colspan="1"/></tr><tr><td rowspan="1" colspan="1">Male 2</td><td rowspan="1" colspan="1"/><td rowspan="1" colspan="1"/><td rowspan="1" colspan="1"/><td rowspan="1" colspan="1"/><td rowspan="1" colspan="1"/><td rowspan="1" colspan="1"/><td rowspan="1" colspan="1"/><td rowspan="1" colspan="1"/><td rowspan="1" colspan="1"/><td rowspan="1" colspan="1"/><td rowspan="1" colspan="1"/><td rowspan="1" colspan="1"/></tr><tr><td rowspan="1" colspan="1">Females</td><td rowspan="1" colspan="1"/><td rowspan="1" colspan="1">×</td><td rowspan="1" colspan="1">×</td><td rowspan="1" colspan="1"/><td rowspan="1" colspan="1"/><td rowspan="1" colspan="1"/><td rowspan="1" colspan="1">×</td><td rowspan="1" colspan="1"/><td rowspan="1" colspan="1"/><td rowspan="1" colspan="1"/><td rowspan="1" colspan="1"/><td rowspan="1" colspan="1"/></tr><tr><td rowspan="1" colspan="1">Ovigerous Females</td><td rowspan="1" colspan="1"/><td rowspan="1" colspan="1">×</td><td rowspan="1" colspan="1">×</td><td rowspan="1" colspan="1"/><td rowspan="1" colspan="1"/><td rowspan="1" colspan="1"/><td rowspan="1" colspan="1"/><td rowspan="1" colspan="1"/><td rowspan="1" colspan="1"/><td rowspan="1" colspan="1"/><td rowspan="1" colspan="1"/><td rowspan="1" colspan="1"/></tr><tr><td rowspan="1" colspan="13"><tp:taxon-name>Procambarus (Orconectes) acutus</tp:taxon-name></td></tr><tr><td rowspan="1" colspan="1">Male 1</td><td rowspan="1" colspan="1"/><td rowspan="1" colspan="1">×</td><td rowspan="1" colspan="1">×</td><td rowspan="1" colspan="1">×</td><td rowspan="1" colspan="1">×</td><td rowspan="1" colspan="1"/><td rowspan="1" colspan="1"/><td rowspan="1" colspan="1"/><td rowspan="1" colspan="1"/><td rowspan="1" colspan="1"/><td rowspan="1" colspan="1"/><td rowspan="1" colspan="1"/></tr><tr><td rowspan="1" colspan="1">Male 2</td><td rowspan="1" colspan="1"/><td rowspan="1" colspan="1">×</td><td rowspan="1" colspan="1">×</td><td rowspan="1" colspan="1">×</td><td rowspan="1" colspan="1"/><td rowspan="1" colspan="1"/><td rowspan="1" colspan="1"/><td rowspan="1" colspan="1"/><td rowspan="1" colspan="1"/><td rowspan="1" colspan="1"/><td rowspan="1" colspan="1"/><td rowspan="1" colspan="1"/></tr><tr><td rowspan="1" colspan="1">Females</td><td rowspan="1" colspan="1"/><td rowspan="1" colspan="1"/><td rowspan="1" colspan="1">×</td><td rowspan="1" colspan="1">×</td><td rowspan="1" colspan="1">×</td><td rowspan="1" colspan="1"/><td rowspan="1" colspan="1"/><td rowspan="1" colspan="1"/><td rowspan="1" colspan="1"/><td rowspan="1" colspan="1"/><td rowspan="1" colspan="1"/><td rowspan="1" colspan="1"/></tr><tr><td rowspan="1" colspan="1">Ovigerous Females</td><td rowspan="1" colspan="1"/><td rowspan="1" colspan="1"/><td rowspan="1" colspan="1">×</td><td rowspan="1" colspan="1"/><td rowspan="1" colspan="1"/><td rowspan="1" colspan="1"/><td rowspan="1" colspan="1"/><td rowspan="1" colspan="1"/><td rowspan="1" colspan="1"/><td rowspan="1" colspan="1"/><td rowspan="1" colspan="1"/><td rowspan="1" colspan="1"/></tr></tbody></table></table-wrap></tp:treatment-sec><ref-list><ref id="B39"><mixed-citation xmlns:xlink="http://www.w3.org/1999/xlink" xlink:type="simple"><person-group><name name-style="western"><surname>Hagen</surname><given-names>HA</given-names></name></person-group> (<year>1870</year>)<article-title>Monograph of the North America Astacidae</article-title>. <source>Illustrated Catalogue of the Museum of Comparative Zoology of Harvard College</source>, <lpage>109</lpage> pp.</mixed-citation></ref><ref id="B4"><mixed-citation xmlns:xlink="http://www.w3.org/1999/xlink" xlink:type="simple"><person-group><name name-style="western"><surname>Bundy</surname><given-names>WF</given-names></name></person-group> (<year>1876</year>)<article-title>List of Illinois crustaceans, with descriptions of new species.</article-title><source>Illinois Museum of Natural History</source><volume>1</volume>:<fpage>3</fpage>-<lpage>25</lpage>.</mixed-citation></ref><ref id="B94"><mixed-citation xmlns:xlink="http://www.w3.org/1999/xlink" xlink:type="simple"><person-group><name name-style="western"><surname>Streets</surname><given-names>T</given-names></name></person-group> (<year>1877</year>)<article-title>Description of <italic>Cambarus couesi</italic>, a new species of crawfish from Dakota.</article-title><source>Bulletin of the United States Geologic Survey</source><volume>3</volume>:<fpage>803</fpage>-<lpage>804</lpage>.</mixed-citation></ref><ref id="B21"><mixed-citation xmlns:xlink="http://www.w3.org/1999/xlink" xlink:type="simple"><person-group><name name-style="western"><surname>Faxon</surname><given-names>W</given-names></name></person-group> (<year>1885</year>)<article-title>A list of the Astacidae in the United States National Museum.</article-title><source>Proceedings of the United States National Museum</source><volume>8</volume> (<issue>23</issue>):<fpage>356</fpage>-<lpage>361</lpage>.</mixed-citation></ref><ref id="B36"><mixed-citation xmlns:xlink="http://www.w3.org/1999/xlink" xlink:type="simple"><person-group><name name-style="western"><surname>Harris</surname><given-names>JA</given-names></name></person-group> (<year>1900</year>)<article-title>Annotated catalogue of the crayfishes of Kansas.</article-title><source>Kansas University Quarterly</source><volume>9</volume> (<issue>4</issue>):<fpage>263</fpage>-<lpage>274</lpage>.</mixed-citation></ref><ref id="B37"><mixed-citation xmlns:xlink="http://www.w3.org/1999/xlink" xlink:type="simple"><person-group><name name-style="western"><surname>Harris</surname><given-names>JA</given-names></name></person-group> (<year>1903</year>)<article-title>An ecological catalogue of the crayfishes belonging to the genus <italic>Cambarus</italic>.</article-title><source>Kansas University Science Bulletin</source><volume>2</volume> (<issue>3</issue>):<fpage>51</fpage>-<lpage>187</lpage>.</mixed-citation></ref><ref id="B71"><mixed-citation xmlns:xlink="http://www.w3.org/1999/xlink" xlink:type="simple"><person-group><name name-style="western"><surname>Moenkhaus</surname><given-names>WJ</given-names></name></person-group> (<year>1904</year>)<article-title>An extra pair of appendages modified for copulatory purposes in <italic>Cambarus viridis</italic>.</article-title><source>Indiana University Science Bulletin</source><volume>1</volume>:<fpage>111</fpage>-<lpage>112</lpage>.</mixed-citation></ref><ref id="B75"><mixed-citation xmlns:xlink="http://www.w3.org/1999/xlink" xlink:type="simple"><person-group><name name-style="western"><surname>Ortmann</surname><given-names>AE</given-names></name></person-group> (<year>1905b</year>)<article-title>The mutual affinities of the species of <italic>Cambarus</italic>, and their dispersal over the United States.</article-title><source>Proceedings of the American Philosophical Society</source><volume>44</volume> (<issue>180</issue>):<fpage>91</fpage>-<lpage>136</lpage>.</mixed-citation></ref><ref id="B11"><mixed-citation xmlns:xlink="http://www.w3.org/1999/xlink" xlink:type="simple"><person-group><name name-style="western"><surname>Creaser</surname><given-names>EP</given-names></name></person-group> (<year>1933a</year>)<article-title>Seasonal changes in male populations of <italic>Faxonius propinquus</italic>.</article-title><source>Occasional Papers of the University of Michigan Museum of Zoology</source><volume>253</volume>:<fpage>1</fpage>-<lpage>9</lpage>.</mixed-citation></ref><ref id="B12"><mixed-citation xmlns:xlink="http://www.w3.org/1999/xlink" xlink:type="simple"><person-group><name name-style="western"><surname>Creaser</surname><given-names>EP</given-names></name></person-group> (<year>1933b</year>)<article-title>Descriptions of some new and poorly known species of North American crayfishes.</article-title><source>Occasional Papers of the University of Michigan Museum of Zoology</source><volume>275</volume>:<fpage>1</fpage>-<lpage>21</lpage>.</mixed-citation></ref><ref id="B43"><mixed-citation xmlns:xlink="http://www.w3.org/1999/xlink" xlink:type="simple"><person-group><name name-style="western"><surname>Hobbs</surname><given-names>HH Jr.</given-names></name></person-group> (<year>1942a</year>)<article-title>A generic revision of the crayfish subfamily Cambarinae (Decapoda: Astacidae), with the description of a new genus and species.</article-title><source>American Midland Naturalist</source><volume>28</volume> (<issue>2</issue>):<fpage>344</fpage>-<lpage>357</lpage>.</mixed-citation></ref><ref id="B46"><mixed-citation xmlns:xlink="http://www.w3.org/1999/xlink" xlink:type="simple"><person-group><name name-style="western"><surname>Hobbs</surname><given-names>HH Jr.</given-names></name></person-group> (<year>1972</year>)<article-title>The subgenera of the crayfish genus <italic>Procambarus</italic> (Decapoda: Astacidae)</article-title>. <source>Smithsonian Contributions to Zoology</source><lpage>117</lpage>.</mixed-citation></ref><ref id="B48"><mixed-citation xmlns:xlink="http://www.w3.org/1999/xlink" xlink:type="simple"><person-group><name name-style="western"><surname>Hobbs</surname><given-names>HH Jr.</given-names></name></person-group> (<year>1974</year>)<article-title>A checklist of North and Middle America crayfishes (Decpaoda: Astacidae and Cambaridae).</article-title><source>Smithsonian Contributions to Zoology</source><volume>166</volume>:<fpage>1</fpage>-<lpage>161</lpage>.</mixed-citation></ref><ref id="B26"><mixed-citation xmlns:xlink="http://www.w3.org/1999/xlink" xlink:type="simple"><person-group><name name-style="western"><surname>Fitzpatrick</surname><given-names>JF Jr.</given-names></name></person-group> (<year>1963</year>)<article-title>Geographic variation in the crawfish <italic>Faxonella clypeata</italic> (Hay) with the definition and defense of the genus <italic>Faxonella</italic> (Crustacea: Astacidae).</article-title><source>Tulane Studies in Zoology</source><volume>10</volume> (<issue>1</issue>):<fpage>57</fpage>-<lpage>79</lpage>.</mixed-citation></ref><ref id="B79"><mixed-citation xmlns:xlink="http://www.w3.org/1999/xlink" xlink:type="simple"><person-group><name name-style="western"><surname>Page</surname><given-names>LM</given-names></name></person-group> (<year>1985</year>)<article-title>The crayfishes and shrimp of Illinois.</article-title><source>Bulletin Illinois Natural History Survey</source><volume>33</volume>:<fpage>335</fpage>-<lpage>448</lpage>.</mixed-citation></ref><ref id="B81"><mixed-citation xmlns:xlink="http://www.w3.org/1999/xlink" xlink:type="simple"><person-group><name name-style="western"><surname>Pflieger</surname><given-names>WL</given-names></name></person-group> (<year>1987</year>)<article-title>An introduction to the crayfishes of Missouri.</article-title><source>Missouri Conservationist</source><volume>48</volume> (<issue>4</issue>):<fpage>17</fpage>-<lpage>31</lpage>.</mixed-citation></ref><ref id="B82"><mixed-citation xmlns:xlink="http://www.w3.org/1999/xlink" xlink:type="simple"><person-group><name name-style="western"><surname>Pflieger</surname><given-names>WL</given-names></name></person-group> (<year>1996</year>)<source>The crayfishes of Missouri</source>. <publisher-name>Missouri Department of Conservation</publisher-name>, <publisher-loc>Jefferson City</publisher-loc>, <lpage>152</lpage> pp.</mixed-citation></ref><ref id="B96"><mixed-citation xmlns:xlink="http://www.w3.org/1999/xlink" xlink:type="simple"><person-group><name name-style="western"><surname>Taylor</surname><given-names>CA</given-names></name><name name-style="western"><surname>Warren</surname><given-names>ML</given-names></name><name name-style="western"><surname>Fitzpatrick</surname><given-names>JF</given-names></name><name name-style="western"><surname>Hobbs HH</surname><given-names>III</given-names></name><name name-style="western"><surname>Jezerinac</surname><given-names>RF</given-names></name><name name-style="western"><surname>Pflieger</surname><given-names>WL</given-names></name><name name-style="western"><surname>Robison</surname><given-names>HW</given-names></name></person-group> (<year>1996</year>)<article-title>Conservation status of crayfishes of the United States and Canada.</article-title><source>Fisheries</source><volume>21</volume>:<fpage>25</fpage>-<lpage>38</lpage>.</mixed-citation></ref><ref id="B101"><mixed-citation xmlns:xlink="http://www.w3.org/1999/xlink" xlink:type="simple"><person-group><name name-style="western"><surname>Taylor</surname><given-names>CA</given-names></name><name name-style="western"><surname>Schuster</surname><given-names>GA</given-names></name><name name-style="western"><surname>Cooper</surname><given-names>JE</given-names></name><name name-style="western"><surname>DiStefano</surname><given-names>RJ</given-names></name><name name-style="western"><surname>Eversole</surname><given-names>AG</given-names></name><name name-style="western"><surname>Hamr</surname><given-names>P</given-names></name><name name-style="western"><surname>Hobbs HH</surname><given-names>III</given-names></name><name name-style="western"><surname>Robison</surname><given-names>HW</given-names></name><name name-style="western"><surname>Skelton</surname><given-names>CE</given-names></name><name name-style="western"><surname>Thoma</surname><given-names>RF</given-names></name></person-group> (<year>2007</year>)<article-title>A reassessment of the conservation status of crayfishes of the United States and Canada after 10+ years of increased awareness.</article-title><source>Fisheries</source><volume>32</volume> (<issue>8</issue>):<fpage>372</fpage>-<lpage>389</lpage>.</mixed-citation></ref><ref id="B44"><mixed-citation xmlns:xlink="http://www.w3.org/1999/xlink" xlink:type="simple"><person-group><name name-style="western"><surname>Hobbs</surname><given-names>HH Jr.</given-names></name></person-group> (<year>1942b</year>)<article-title>Crayfishes of Florida.</article-title><source>University of Florida Publications of Biological Science Series</source><volume>3</volume>:<fpage>1</fpage>-<lpage>179</lpage>.</mixed-citation></ref><ref id="B28"><mixed-citation xmlns:xlink="http://www.w3.org/1999/xlink" xlink:type="simple"><person-group><name name-style="western"><surname>Fitzpatrick</surname><given-names>JF Jr.</given-names></name></person-group> (<year>1987</year>)<article-title>The subgenera of the crawfish genus <italic>Orconectes</italic> (Decapoda:Cambaridae).</article-title><source>Proceedings of the Biological Society of Washington</source><volume>100</volume> (<issue>1</issue>):<fpage>44</fpage>-<lpage>74</lpage>.</mixed-citation></ref><ref id="B51"><mixed-citation xmlns:xlink="http://www.w3.org/1999/xlink" xlink:type="simple"><person-group><name name-style="western"><surname>Hobbs</surname><given-names>HH III</given-names></name><name name-style="western"><surname>Jass</surname><given-names>JP</given-names></name></person-group> (<year>1988</year>)<article-title>The crayfishes and shrimp of Wisconsin</article-title>. <source>Miscellaneous Publications of the Milwaukee Public Museum</source><volume>5</volume>, <fpage>1</fpage>–<lpage>177</lpage>.</mixed-citation></ref><ref id="B50"><mixed-citation xmlns:xlink="http://www.w3.org/1999/xlink" xlink:type="simple"><person-group><name name-style="western"><surname>Hobbs</surname><given-names>HH Jr.</given-names></name></person-group> (<year>1989</year>)<article-title>An illustrated checklist of the American crayfishes (Decapoda: Astacidae, Cambaridae, and Parastacidae).</article-title><source>Smithsonian Contributions to Zoology</source><volume>480</volume>:<fpage>1</fpage>-<lpage>236</lpage>.</mixed-citation></ref><ref id="B60"><mixed-citation xmlns:xlink="http://www.w3.org/1999/xlink" xlink:type="simple"><person-group><name name-style="western"><surname>Jezerinac</surname><given-names>RF</given-names></name><name name-style="western"><surname>Stocker</surname><given-names>GW</given-names></name><name name-style="western"><surname>Tarter</surname><given-names>DC</given-names></name></person-group> (<year>1995</year>)<article-title>The Crayfishes (Decapoda: Cambaridae) of West Virginia</article-title>. <source>Ohio Biological Survey Bulletin</source><volume>10</volume>: <fpage>1</fpage>–<lpage>193</lpage>.</mixed-citation></ref><ref id="B61"><mixed-citation xmlns:xlink="http://www.w3.org/1999/xlink" xlink:type="simple"><person-group><name name-style="western"><surname>Kilian</surname><given-names>JV</given-names></name><name name-style="western"><surname>Becker</surname><given-names>AJ</given-names></name><name name-style="western"><surname>Stranko</surname><given-names>SA</given-names></name><name name-style="western"><surname>Ashton</surname><given-names>M</given-names></name><name name-style="western"><surname>Klauda</surname><given-names>RJ</given-names></name><name name-style="western"><surname>Gerber</surname><given-names>J</given-names></name><name name-style="western"><surname>Hurd</surname><given-names>M</given-names></name></person-group> (<year>2010</year>)<article-title>The status and distribution of Maryland crayfishes</article-title>. <source>Southeastern Naturalist</source><volume>9</volume> (Special Issue <issue>3</issue>): <fpage>11</fpage>–<lpage>32</lpage>.</mixed-citation></ref><ref id="B68"><mixed-citation xmlns:xlink="http://www.w3.org/1999/xlink" xlink:type="simple"><person-group><name name-style="western"><surname>Loughman</surname><given-names>ZJ</given-names></name><name name-style="western"><surname>Welsh</surname><given-names>SA</given-names></name></person-group> (<year>2010</year>)<article-title>Distribution and conservation standing of West Virginia crayfishes</article-title>. <source>Southeastern Naturalist</source><volume>9</volume> (Special Issue <issue>3</issue>): <fpage>63</fpage>–<lpage>78</lpage>.</mixed-citation></ref><ref id="B95"><mixed-citation xmlns:xlink="http://www.w3.org/1999/xlink" xlink:type="simple"><person-group><name name-style="western"><surname>Swecker</surname><given-names>CD</given-names></name><name name-style="western"><surname>Jones</surname><given-names>TG</given-names></name><name name-style="western"><surname>Donahue</surname><given-names>K</given-names></name><name name-style="western"><surname>II, McKinney</surname><given-names>D</given-names></name><name name-style="western"><surname>Smith</surname><given-names>G</given-names></name></person-group> (<year>2010</year>) <article-title>The extirpation of <italic>Orconectes limosus</italic> (Spinycheek Crayfish) populations in West Virginia</article-title>. <source>Southeastern Naturalist</source><volume>9</volume> (Special Issue <issue>3</issue>): <fpage>155</fpage>–<lpage>164</lpage>.</mixed-citation></ref></ref-list></tp:taxon-treatment>
