# Supplementary material for: Zoogeography, taxonomy, and conservation of West Virginia’s Ohio River floodplain crayfishes (Decapoda, Cambaridae)
Source: Zookeys. 2011 Jan 6;(74):1–78. doi: 10.3897/zookeys.74.808 (PMC3088040; doi:10.3897/zookeys.74.808)
Supplement: XML Treatment for Orconectes (Procericambarus) rusticus [file zookeys.74.808-treatment9.xml]

<!DOCTYPE tp:taxon-treatment
  PUBLIC "-//TaxonX//DTD Taxonomic Treatment Publishing DTD v0 20100105//EN" "tax-treatment-NSO.dtd">
<tp:taxon-treatment xmlns:tp="http://www.plazi.org/taxpub"><tp:treatment-meta><mixed-citation publication-type="journal"><person-group><name><surname>Loughman</surname><given-names>Zachary J.</given-names></name><name><surname>Simon</surname><given-names>Thomas P.</given-names></name></person-group><article-title>Zoogeography, taxonomy, and conservation of West Virginia’s Ohio River floodplain crayfishes (Decapoda, Cambaridae)</article-title><source>Zookeys</source><day>6</day><month>1</month><year>2011</year><volume>2011</volume><issue>74</issue><fpage>1</fpage><lpage>78</lpage><pub-id pub-id-type="doi">10.3897/zookeys.74.808</pub-id></mixed-citation></tp:treatment-meta><tp:nomenclature><tp:taxon-name>
                            <tp:taxon-name-part taxon-name-part-type="genus">Orconectes</tp:taxon-name-part>
                            (<tp:taxon-name-part taxon-name-part-type="subgenus">Procericambarus</tp:taxon-name-part>)
                            <tp:taxon-name-part taxon-name-part-type="species">rusticus</tp:taxon-name-part>
                        </tp:taxon-name><tp:taxon-authority>(Girard, 1852)</tp:taxon-authority><tp:nomenclature-citation-list><tp:nomenclature-citation><tp:taxon-name>Cambarus rusticus</tp:taxon-name><comment> Girard 1852:88. <xref ref-type="bibr" rid="B21">Faxon 1885</xref>:108, fig. 8.</comment></tp:nomenclature-citation><tp:nomenclature-citation><tp:taxon-name>Cambarus juvenilis</tp:taxon-name><comment><xref ref-type="bibr" rid="B39">Hagen 1870</xref>:66, figs. 29–33, 157.</comment></tp:nomenclature-citation><tp:nomenclature-citation><tp:taxon-name>Cambarus (Faxonius) rusticus</tp:taxon-name><comment><xref ref-type="bibr" rid="B75">Ortmann 1905b</xref>:112.</comment></tp:nomenclature-citation><tp:nomenclature-citation><tp:taxon-name>Faxonius rusticus</tp:taxon-name><comment><xref ref-type="bibr" rid="B111">Williamson 1907</xref>:753. <xref ref-type="bibr" rid="B11">Creaser 1933a</xref>:5.</comment></tp:nomenclature-citation><tp:nomenclature-citation><tp:taxon-name>Cambarus (Faxonius) rusticus rusticus</tp:taxon-name><comment><xref ref-type="bibr" rid="B77">Ortmann 1931</xref>:82.</comment></tp:nomenclature-citation><tp:nomenclature-citation><tp:taxon-name>Cambarus (Faxonius) juvenilis</tp:taxon-name><comment><xref ref-type="bibr" rid="B77">Ortmann 1931</xref>:84 [in part].</comment></tp:nomenclature-citation><tp:nomenclature-citation><tp:taxon-name>Faxonius (Faxonius) rusticus rusticus</tp:taxon-name><comment><xref ref-type="bibr" rid="B12">Creaser 1933b</xref>:21.</comment></tp:nomenclature-citation><tp:nomenclature-citation><tp:taxon-name>Orconectes rusticus rusticus</tp:taxon-name><comment><xref ref-type="bibr" rid="B43">Hobbs 1942a</xref>:352. <xref ref-type="bibr" rid="B26">Fitzpatrick 1963</xref>:61.</comment></tp:nomenclature-citation><!--PageBreak--><tp:nomenclature-citation><tp:taxon-name>Orconectes (Orconectes) juvenilis</tp:taxon-name><comment><xref ref-type="bibr" rid="B44">Hobbs 1942b</xref>:154.</comment></tp:nomenclature-citation><tp:nomenclature-citation><tp:taxon-name>Orconectes rusticus</tp:taxon-name><comment><xref ref-type="bibr" rid="B80">Pennak 1953</xref>:465. <xref ref-type="bibr" rid="B46">Hobbs 1972</xref>:92, figs. 74c, 75b–d. <xref ref-type="bibr" rid="B79">Page 1985</xref>:412, figs 145–147. <xref ref-type="bibr" rid="B96">Taylor et al. 1996</xref>:31. <xref ref-type="bibr" rid="B101">Taylor et al. 2007</xref>:385.</comment></tp:nomenclature-citation><tp:nomenclature-citation><tp:taxon-name>Procambarus rusticus</tp:taxon-name><comment> Huner 1978:4.</comment></tp:nomenclature-citation><tp:nomenclature-citation><tp:taxon-name>Orconectes (Procericambarus) rusticus</tp:taxon-name><comment><xref ref-type="bibr" rid="B28">Fitzpatrick 1987</xref>:58. <xref ref-type="bibr" rid="B51">Hobbs and Jass 1988</xref>:66–78, figs. 46a–46m, 47–49. <xref ref-type="bibr" rid="B50">Hobbs 1989</xref>:49, fig. 174. <xref ref-type="bibr" rid="B60">Jezerinac et al. 1995</xref>:52–58, figs 23a–23h. <xref ref-type="bibr" rid="B99">Taylor 2000</xref>:132. Taylor and Shuster 2004:192–195, figs. 163, 164A–164G.</comment></tp:nomenclature-citation></tp:nomenclature-citation-list></tp:nomenclature><tp:treatment-sec sec-type="Diagnosis"><title>Diagnosis.</title><p>Rostrum with concave margins, not thickened, with spines or tubercles; median carina absent; mandible with smooth cutting edge. Cephalothorax oval, slightly dorsoventrally compressed in profile. Areola 4.6–19.4 times longer than wide, comprising 36–39% of TCL, with 2–3 rows of punctations across narrowest region; branchiostegal spine poorly developed; suborbital angle obsolete or poorly developed. Chelae robust; mesial surface of palm with two rows of defined tubercles, first row with 5–9 tubercles; second row with 4–9 tubercles of smaller diameter. First form male gonopods long, comprising 26% of TCL, with 2 straight terminal elements; central projection comprising 56% of gonopod length; well developed shoulder at cephalic base of central projection. Second form male gonopod non-corneous, straight, mesial process slightly subequal in length to central projection, blunt, shoulder not evident. Annulus ventralis rhomboid in shape, fossa moderately large, cephlolateral prominences well developed, trough narrow, sinus evident on caudal surface.</p></tp:treatment-sec><tp:treatment-sec sec-type="Color in life"><title>Color in life.</title><p>Carapace and abdomen dark green or brown; large rusty lateral blotch present on each side of posterior margin of carapace; fixed finger of propodus and dactyl with red tips and black band; ventral surfaces cream or white.</p></tp:treatment-sec><tp:treatment-sec sec-type="Specimens examined"><title>Specimens examined.</title><p><tp:taxon-name>Orconectes rusticus</tp:taxon-name> were only collected from Marshall County at two locations in the current study, as listed below.</p><p><bold>MARSHALL COUNTY:</bold> PPG Wildlife Management Area adjacent to RT 2 S, 39.736244 -80.84638; 21 March 2006 – (WLU 06032103), 1 I♂; 18 April 2006 – (WLU 06041802) 4 I♂. <bold>WETZEL COUNTY:</bold> Ohio River backwater at Marshall/Wetzel County line, 39.717846 -80.514959; 2 April 2004 – (WLU 04040203), 4 I♂, 3 O♀; 11 April 2004 – (WLU 04041101), 3 I♂, 3 O♀; 21 March 2006 – (WLU 06032101), 10 I♂, 1 O♀; 18 April 2006 – (WLU 06041801) 9 I♂, 3 ♀.</p></tp:treatment-sec><tp:treatment-sec sec-type="Distribution"><title>Distribution.</title><p><tp:taxon-name>Orconectes rusticus</tp:taxon-name> (<xref ref-type="fig" rid="F23">Figure 23</xref>)is native to lower and central portions of the Ohio River system in Kentucky, Ohio, and Indiana north to western portions of Lake Erie in southeastern Michigan and north western Ohio (<xref ref-type="bibr" rid="B99">Taylor 2000</xref>.), and is one of two invasive crayfish species in West Virginia. Prior to this survey, it appeared to be limited to Four Pole Creek in Huntington, and isolated sections of the Kanawha and Little Kanawha River systems. Both floodplain populations are allied with the upper Ohio River South basin in the northern panhandle (<xref ref-type="fig" rid="F10">Figure 10</xref>) and are associated with Ohio River embayments adjacent to industrial sites. Additional investigators discovered <tp:taxon-name>Orconectes rusticus</tp:taxon-name> populations throughout the Kanawha River system in recent years (Casey Swecker, Marshall University, personal communication).<!--PageBreak--></p><fig id="F23" position="float" orientation="portrait"><label>Figure 23.</label><caption><p><tp:taxon-name>Orconectes rusticus</tp:taxon-name>, Middle Ohio North basin, Marshall County, West Virginia – WLU 04040203</p></caption><graphic xmlns:xlink="http://www.w3.org/1999/xlink" xlink:href="ZooKeys-074-001-g023.jpg" position="float" orientation="portrait" xlink:type="simple"/></fig><p>The Upper Ohio South basin is the only basin within the floodplain that currently harbors <tp:taxon-name>Orconectes rusticus</tp:taxon-name> populations. Bayer Chemical Plant and Pittsburgh Paint and Glass (PPG) Chemical Plant both possess embayments connected to the Ohio River mainstem that contain <tp:taxon-name>Orconectes rusticus</tp:taxon-name> populations. The PPG population is present in a “pond” with a connection to the Ohio River mainstem. The Bayer population is present in a series of backwaters with mainstem connections. Trapping results show that the Bayer population has higher densities than the PPG population.</p><p>Why <tp:taxon-name>Orconectes rusticus</tp:taxon-name> is limited to these two backwaters despite its presence in the Ohio River mainstem needs furthur investigation. Populations present in the mainstem could operate as sources for future invasions into new watersheds. The extent of the range of <tp:taxon-name>Orconectes rusticus</tp:taxon-name> within the mainstem is also in need of future work. Given the Ohio River’s manipulation into a series of non-contiguous pools, investigations into those pools that harbor <tp:taxon-name>Orconectes rusticus</tp:taxon-name> populations and those pools that do not is a proactive move to understand basins at risk of future invasions.</p></tp:treatment-sec><tp:treatment-sec sec-type="Morphometrics"><title>Morphometrics.</title><p>Forty-four <tp:taxon-name>Orconectes rusticus</tp:taxon-name> were collected from two sites. The largest individual was an ovigerous female 44.1 mm TCL. The largest male was a 38.4 mm TCL form I male from PPG Wildlife Management Lake. Mean <tp:taxon-name>Orconectes rusticus</tp:taxon-name> TCL was 31.0 mm (n = 41, SE = 6.12). Nine females were ovigerous and had a mean carapace length of 30.1 mm. Morphometrics data for <tp:taxon-name>Orconectes rusticus</tp:taxon-name> is presented in <xref ref-type="table" rid="T12">Table 12</xref>.</p><table-wrap id="T12" position="float" orientation="portrait"><label>Table 12.</label><caption><p>West Virginia Ohio River floodplain <tp:taxon-name>Orconectes rusticus</tp:taxon-name> morphometrics.</p></caption><table><tbody><tr><th rowspan="1" colspan="1">Sex</th><th rowspan="1" colspan="1">N</th><th rowspan="1" colspan="1">Minimum</th><th rowspan="1" colspan="1">Maximum</th><th rowspan="1" colspan="1">Mean</th><th rowspan="1" colspan="1">Standard Deviation</th></tr><tr><td rowspan="1" colspan="6">Male I</td></tr><tr><td rowspan="1" colspan="1">Carapace Length</td><td rowspan="1" colspan="1">31</td><td rowspan="1" colspan="1">19.3</td><td rowspan="1" colspan="1">38.4</td><td rowspan="1" colspan="1">31.5</td><td rowspan="1" colspan="1">4.1</td></tr><tr><td rowspan="1" colspan="1">Palm Length</td><td rowspan="1" colspan="1">31</td><td rowspan="1" colspan="1">5.8</td><td rowspan="1" colspan="1">13.9</td><td rowspan="1" colspan="1">10.4</td><td rowspan="1" colspan="1">6.2</td></tr><tr><td rowspan="1" colspan="1">Areola Width</td><td rowspan="1" colspan="1">31</td><td rowspan="1" colspan="1">1.1</td><td rowspan="1" colspan="1">2.4</td><td rowspan="1" colspan="1">1.7</td><td rowspan="1" colspan="1">0.4</td></tr><tr><td rowspan="1" colspan="1">Areola Length</td><td rowspan="1" colspan="1">31</td><td rowspan="1" colspan="1">5.0</td><td rowspan="1" colspan="1">13.4</td><td rowspan="1" colspan="1">10.4</td><td rowspan="1" colspan="1">2.5</td></tr><tr><td rowspan="1" colspan="6">Male II</td></tr><tr><td rowspan="1" colspan="1">Carapace Length</td><td rowspan="1" colspan="1">---</td><td rowspan="1" colspan="1">---</td><td rowspan="1" colspan="1">---</td><td rowspan="1" colspan="1">---</td><td rowspan="1" colspan="1">---</td></tr><tr><td rowspan="1" colspan="1">Palm Length</td><td rowspan="1" colspan="1">---</td><td rowspan="1" colspan="1">---</td><td rowspan="1" colspan="1">---</td><td rowspan="1" colspan="1">---</td><td rowspan="1" colspan="1">---</td></tr><tr><td rowspan="1" colspan="1">Areola Width</td><td rowspan="1" colspan="1">---</td><td rowspan="1" colspan="1">---</td><td rowspan="1" colspan="1">---</td><td rowspan="1" colspan="1">---</td><td rowspan="1" colspan="1">---</td></tr><tr><td rowspan="1" colspan="1">Areola Length</td><td rowspan="1" colspan="1">---</td><td rowspan="1" colspan="1">---</td><td rowspan="1" colspan="1">---</td><td rowspan="1" colspan="1">---</td><td rowspan="1" colspan="1">---</td></tr><tr><td rowspan="1" colspan="6">Female</td></tr><tr><td rowspan="1" colspan="1">Carapace Length</td><td rowspan="1" colspan="1">10</td><td rowspan="1" colspan="1">18.3</td><td rowspan="1" colspan="1">44.01</td><td rowspan="1" colspan="1">29.0</td><td rowspan="1" colspan="1">7.3</td></tr><tr><td rowspan="1" colspan="1">Palm Length</td><td rowspan="1" colspan="1">10</td><td rowspan="1" colspan="1">2.0</td><td rowspan="1" colspan="1">3.0</td><td rowspan="1" colspan="1">8.9</td><td rowspan="1" colspan="1">6.1</td></tr><tr><td rowspan="1" colspan="1">Areola Width</td><td rowspan="1" colspan="1">10</td><td rowspan="1" colspan="1">1.1</td><td rowspan="1" colspan="1">3.5</td><td rowspan="1" colspan="1">4.0</td><td rowspan="1" colspan="1">6.5</td></tr><tr><td rowspan="1" colspan="1">Areola Length</td><td rowspan="1" colspan="1">10</td><td rowspan="1" colspan="1">3.2</td><td rowspan="1" colspan="1">15.4</td><td rowspan="1" colspan="1">8.6</td><td rowspan="1" colspan="1">3.5</td></tr></tbody></table></table-wrap></tp:treatment-sec><tp:treatment-sec sec-type="Habitat and natural history"><title>Habitat and natural history.</title><p>In West Virginia’s Ohio River floodplain, <tp:taxon-name>Orconectes rusticus</tp:taxon-name> inhabits two Ohio River back- waters (<xref ref-type="fig" rid="F10">Figure 10</xref>). Both embayments are nutrient rich, shallow, lentic systems with an abundance of detritus and algae. Nutrient-rich environments are preferred habitats of <tp:taxon-name>Orconectes rusticus</tp:taxon-name> and Ohio River backwaters provide ideal conditions for the species (<xref ref-type="bibr" rid="B52">Hobbs et al. 1989</xref>; <xref ref-type="bibr" rid="B64">Lodge et al. 2000a</xref>). All <tp:taxon-name>Orconectes rusticus</tp:taxon-name> collected in this study were trapped in late winter and early spring. Very little natural behavior was observed.</p><p><!--PageBreak-->Life history parameters of the Bayer population were determined from specimens and a review of the literature. All males captured in traps in March and April were form I and possessed heavily encrusted carapaces. The level of encrustation is directly proportional to the length of time between molts (<xref ref-type="bibr" rid="B49">Hobbs 1981</xref>). Given the conditions of collected males, which in many instances were black and encrusted, individuals likely molted into form I the previous fall. Other <tp:taxon-name>Orconectes rusticus</tp:taxon-name> populations undergo a late summer/fall mating season, and it is likely that this population may mate during the fall as well (<xref ref-type="bibr" rid="B60">Jezerinac et al. 1995</xref>, <xref ref-type="bibr" rid="B100">Taylor and Schuster 2004</xref>).</p><p>Ovigerous females were collected on 2, 14, and 18 April 2006 (<xref ref-type="table" rid="T9">Table 9</xref>). Seventy percent of females were ovigerous at this time. Egg counts increased with female size and ranged from 75 ova for 26.5 mm TCL to 356 for a 35.9 mm TCL female. Mean egg diameter was 1.8 mm. There was not a correlation between egg number and TCL (r2 = 0.18, n = 7); however, this could possibly be an artifact from small sample size. Date of egg extrusion and counts are similar to native Kentucky populations at similar latitudes (Prins 1968). Females likely mate in the fall, hold active sperm inside spermatheca throughout the winter, and extrude eggs in late-March. <tp:taxon-name>Orconectes rusticus</tp:taxon-name> in previous life history studies were noted to undergo the typical <tp:taxon-name>Orconectes</tp:taxon-name> life history cycle, which has been explained in the <tp:taxon-name>Orconectes obscurus</tp:taxon-name> natural history section (Prins 1968; <xref ref-type="bibr" rid="B5">Capelli 1982</xref>; <xref ref-type="bibr" rid="B55">Jezerinac 1982</xref>).</p><p><tp:taxon-name>Orconectes rusticus</tp:taxon-name> expansion into new territory was observed at the Bayer site. A headwater stream that was not connected to the Bayer series of backwaters became connected to this system in the spring of 2004. At this time extensive survey efforts were undertaken to determine if <tp:taxon-name>Orconectes rusticus</tp:taxon-name> was present within the stream; none were found. Ten months after initial surveys of this stream, <tp:taxon-name>Orconectes rusticus</tp:taxon-name> had migrated 2 km upstream.<!--PageBreak--></p></tp:treatment-sec><tp:treatment-sec sec-type="Conservation status within study area"><title>Conservation status within study area.</title><p>Given the aggressive natureof this invasive species, annual monitoring efforts are warranted. The impact of this species on native crayfish communities in northern West Virginia is unknown and should be determined as soon as possible.</p></tp:treatment-sec><tp:treatment-sec><!--Section generated to contain objects referenced in tp:taxon-treatment.--><fig id="F10" position="float" orientation="portrait"><label>Figure 10.</label><caption><p><tp:taxon-name>Cambarus robustus</tp:taxon-name>, <tp:taxon-name>Orconectes rusticus</tp:taxon-name> and <tp:taxon-name>Orconectes virilis</tp:taxon-name> distribution along the West Virginia portion of the Ohio River floodplain.</p></caption><graphic xmlns:xlink="http://www.w3.org/1999/xlink" xlink:href="ZooKeys-074-001-g010.jpg" position="float" orientation="portrait" xlink:type="simple"/></fig><table-wrap id="T9" position="float" orientation="portrait"><label>Table 9.</label><caption><p>West Virginia Ohio River floodplain <tp:taxon-name>Orconectes</tp:taxon-name> and <tp:taxon-name>Procambarus</tp:taxon-name> seasonal demographics.</p></caption><table><tbody><tr><th rowspan="1" colspan="1">Species</th><th rowspan="1" colspan="1">J</th><th rowspan="1" colspan="1">F</th><th rowspan="1" colspan="1">M</th><th rowspan="1" colspan="1">A</th><th rowspan="1" colspan="1">M</th><th rowspan="1" colspan="1">Jn</th><th rowspan="1" colspan="1">J</th><th rowspan="1" colspan="1">A</th><th rowspan="1" colspan="1">S</th><th rowspan="1" colspan="1">O</th><th rowspan="1" colspan="1">N</th><th rowspan="1" colspan="1">D</th></tr><tr><td rowspan="1" colspan="13"><tp:taxon-name>Orconectes (Cambarus) obscurus</tp:taxon-name></td></tr><tr><td rowspan="1" colspan="1">Male 1</td><td rowspan="1" colspan="1"/><td rowspan="1" colspan="1"/><td rowspan="1" colspan="1">×</td><td rowspan="1" colspan="1"/><td rowspan="1" colspan="1"/><td rowspan="1" colspan="1"/><td rowspan="1" colspan="1">×</td><td rowspan="1" colspan="1">×</td><td rowspan="1" colspan="1">×</td><td rowspan="1" colspan="1"/><td rowspan="1" colspan="1"/><td rowspan="1" colspan="1"/></tr><tr><td rowspan="1" colspan="1">Male 2</td><td rowspan="1" colspan="1"/><td rowspan="1" colspan="1"/><td rowspan="1" colspan="1"/><td rowspan="1" colspan="1"/><td rowspan="1" colspan="1"/><td rowspan="1" colspan="1">×</td><td rowspan="1" colspan="1">×</td><td rowspan="1" colspan="1"/><td rowspan="1" colspan="1">×</td><td rowspan="1" colspan="1"/><td rowspan="1" colspan="1"/><td rowspan="1" colspan="1"/></tr><tr><td rowspan="1" colspan="1">Females</td><td rowspan="1" colspan="1"/><td rowspan="1" colspan="1"/><td rowspan="1" colspan="1"/><td rowspan="1" colspan="1"/><td rowspan="1" colspan="1"/><td rowspan="1" colspan="1">×</td><td rowspan="1" colspan="1">×</td><td rowspan="1" colspan="1">×</td><td rowspan="1" colspan="1">×</td><td rowspan="1" colspan="1"/><td rowspan="1" colspan="1"/><td rowspan="1" colspan="1"/></tr><tr><td rowspan="1" colspan="1">Ovigerous Females</td><td rowspan="1" colspan="1"/><td rowspan="1" colspan="1"/><td rowspan="1" colspan="1"/><td rowspan="1" colspan="1">×</td><td rowspan="1" colspan="1">×</td><td rowspan="1" colspan="1"/><td rowspan="1" colspan="1"/><td rowspan="1" colspan="1"/><td rowspan="1" colspan="1"/><td rowspan="1" colspan="1"/><td rowspan="1" colspan="1"/><td rowspan="1" colspan="1"/></tr><tr><td rowspan="1" colspan="13"><tp:taxon-name>Orconectes (Cambarus) sanbornii</tp:taxon-name></td></tr><tr><td rowspan="1" colspan="1">Male 1</td><td rowspan="1" colspan="1"/><td rowspan="1" colspan="1">×</td><td rowspan="1" colspan="1">×</td><td rowspan="1" colspan="1"/><td rowspan="1" colspan="1"/><td rowspan="1" colspan="1"/><td rowspan="1" colspan="1">×</td><td rowspan="1" colspan="1"/><td rowspan="1" colspan="1"/><td rowspan="1" colspan="1"/><td rowspan="1" colspan="1"/><td rowspan="1" colspan="1"/></tr><tr><td rowspan="1" colspan="1">Male 2</td><td rowspan="1" colspan="1"/><td rowspan="1" colspan="1"/><td rowspan="1" colspan="1"/><td rowspan="1" colspan="1"/><td rowspan="1" colspan="1">×</td><td rowspan="1" colspan="1"/><td rowspan="1" colspan="1">×</td><td rowspan="1" colspan="1"/><td rowspan="1" colspan="1"/><td rowspan="1" colspan="1"/><td rowspan="1" colspan="1"/><td rowspan="1" colspan="1"/></tr><tr><td rowspan="1" colspan="1">Females</td><td rowspan="1" colspan="1"/><td rowspan="1" colspan="1"/><td rowspan="1" colspan="1"/><td rowspan="1" colspan="1"/><td rowspan="1" colspan="1"/><td rowspan="1" colspan="1"/><td rowspan="1" colspan="1">×</td><td rowspan="1" colspan="1"/><td rowspan="1" colspan="1"/><td rowspan="1" colspan="1"/><td rowspan="1" colspan="1"/><td rowspan="1" colspan="1"/></tr><tr><td rowspan="1" colspan="1">Ovigerous Females</td><td rowspan="1" colspan="1"/><td rowspan="1" colspan="1"/><td rowspan="1" colspan="1"/><td rowspan="1" colspan="1"/><td rowspan="1" colspan="1"/><td rowspan="1" colspan="1"/><td rowspan="1" colspan="1"/><td rowspan="1" colspan="1"/><td rowspan="1" colspan="1"/><td rowspan="1" colspan="1"/><td rowspan="1" colspan="1"/><td rowspan="1" colspan="1"/></tr><tr><td rowspan="1" colspan="13"><tp:taxon-name>Orconectes (Gremicambarus) virilis</tp:taxon-name></td></tr><tr><td rowspan="1" colspan="1">Male 1</td><td rowspan="1" colspan="1"/><td rowspan="1" colspan="1"/><td rowspan="1" colspan="1"/><td rowspan="1" colspan="1">×</td><td rowspan="1" colspan="1">×</td><td rowspan="1" colspan="1"/><td rowspan="1" colspan="1">×</td><td rowspan="1" colspan="1"/><td rowspan="1" colspan="1"/><td rowspan="1" colspan="1">×</td><td rowspan="1" colspan="1"/><td rowspan="1" colspan="1"/></tr><tr><td rowspan="1" colspan="1">Male 2</td><td rowspan="1" colspan="1"/><td rowspan="1" colspan="1"/><td rowspan="1" colspan="1"/><td rowspan="1" colspan="1">×</td><td rowspan="1" colspan="1">×</td><td rowspan="1" colspan="1"/><td rowspan="1" colspan="1"/><td rowspan="1" colspan="1"/><td rowspan="1" colspan="1">×</td><td rowspan="1" colspan="1">×</td><td rowspan="1" colspan="1"/><td rowspan="1" colspan="1"/></tr><tr><td rowspan="1" colspan="1">Females</td><td rowspan="1" colspan="1"/><td rowspan="1" colspan="1"/><td rowspan="1" colspan="1"/><td rowspan="1" colspan="1"/><td rowspan="1" colspan="1">×</td><td rowspan="1" colspan="1"/><td rowspan="1" colspan="1">×</td><td rowspan="1" colspan="1"/><td rowspan="1" colspan="1"/><td rowspan="1" colspan="1">×</td><td rowspan="1" colspan="1"/><td rowspan="1" colspan="1"/></tr><tr><td rowspan="1" colspan="1">Ovigerous Females</td><td rowspan="1" colspan="1"/><td rowspan="1" colspan="1"/><td rowspan="1" colspan="1"/><td rowspan="1" colspan="1"/><td rowspan="1" colspan="1"/><td rowspan="1" colspan="1"/><td rowspan="1" colspan="1"/><td rowspan="1" colspan="1"/><td rowspan="1" colspan="1"/><td rowspan="1" colspan="1"/><td rowspan="1" colspan="1"/><td rowspan="1" colspan="1"/></tr><tr><td rowspan="1" colspan="13"><tp:taxon-name>Orconectes (Procambarus) rusticus</tp:taxon-name></td></tr><tr><td rowspan="1" colspan="1">Male 1</td><td rowspan="1" colspan="1"/><td rowspan="1" colspan="1">×</td><td rowspan="1" colspan="1">×</td><td rowspan="1" colspan="1"/><td rowspan="1" colspan="1"/><td rowspan="1" colspan="1"/><td rowspan="1" colspan="1"/><td rowspan="1" colspan="1"/><td rowspan="1" colspan="1"/><td rowspan="1" colspan="1"/><td rowspan="1" colspan="1"/><td rowspan="1" colspan="1"/></tr><tr><td rowspan="1" colspan="1">Male 2</td><td rowspan="1" colspan="1"/><td rowspan="1" colspan="1"/><td rowspan="1" colspan="1"/><td rowspan="1" colspan="1"/><td rowspan="1" colspan="1"/><td rowspan="1" colspan="1"/><td rowspan="1" colspan="1"/><td rowspan="1" colspan="1"/><td rowspan="1" colspan="1"/><td rowspan="1" colspan="1"/><td rowspan="1" colspan="1"/><td rowspan="1" colspan="1"/></tr><tr><td rowspan="1" colspan="1">Females</td><td rowspan="1" colspan="1"/><td rowspan="1" colspan="1">×</td><td rowspan="1" colspan="1">×</td><td rowspan="1" colspan="1"/><td rowspan="1" colspan="1"/><td rowspan="1" colspan="1"/><td rowspan="1" colspan="1">×</td><td rowspan="1" colspan="1"/><td rowspan="1" colspan="1"/><td rowspan="1" colspan="1"/><td rowspan="1" colspan="1"/><td rowspan="1" colspan="1"/></tr><tr><td rowspan="1" colspan="1">Ovigerous Females</td><td rowspan="1" colspan="1"/><td rowspan="1" colspan="1">×</td><td rowspan="1" colspan="1">×</td><td rowspan="1" colspan="1"/><td rowspan="1" colspan="1"/><td rowspan="1" colspan="1"/><td rowspan="1" colspan="1"/><td rowspan="1" colspan="1"/><td rowspan="1" colspan="1"/><td rowspan="1" colspan="1"/><td rowspan="1" colspan="1"/><td rowspan="1" colspan="1"/></tr><tr><td rowspan="1" colspan="13"><tp:taxon-name>Procambarus (Orconectes) acutus</tp:taxon-name></td></tr><tr><td rowspan="1" colspan="1">Male 1</td><td rowspan="1" colspan="1"/><td rowspan="1" colspan="1">×</td><td rowspan="1" colspan="1">×</td><td rowspan="1" colspan="1">×</td><td rowspan="1" colspan="1">×</td><td rowspan="1" colspan="1"/><td rowspan="1" colspan="1"/><td rowspan="1" colspan="1"/><td rowspan="1" colspan="1"/><td rowspan="1" colspan="1"/><td rowspan="1" colspan="1"/><td rowspan="1" colspan="1"/></tr><tr><td rowspan="1" colspan="1">Male 2</td><td rowspan="1" colspan="1"/><td rowspan="1" colspan="1">×</td><td rowspan="1" colspan="1">×</td><td rowspan="1" colspan="1">×</td><td rowspan="1" colspan="1"/><td rowspan="1" colspan="1"/><td rowspan="1" colspan="1"/><td rowspan="1" colspan="1"/><td rowspan="1" colspan="1"/><td rowspan="1" colspan="1"/><td rowspan="1" colspan="1"/><td rowspan="1" colspan="1"/></tr><tr><td rowspan="1" colspan="1">Females</td><td rowspan="1" colspan="1"/><td rowspan="1" colspan="1"/><td rowspan="1" colspan="1">×</td><td rowspan="1" colspan="1">×</td><td rowspan="1" colspan="1">×</td><td rowspan="1" colspan="1"/><td rowspan="1" colspan="1"/><td rowspan="1" colspan="1"/><td rowspan="1" colspan="1"/><td rowspan="1" colspan="1"/><td rowspan="1" colspan="1"/><td rowspan="1" colspan="1"/></tr><tr><td rowspan="1" colspan="1">Ovigerous Females</td><td rowspan="1" colspan="1"/><td rowspan="1" colspan="1"/><td rowspan="1" colspan="1">×</td><td rowspan="1" colspan="1"/><td rowspan="1" colspan="1"/><td rowspan="1" colspan="1"/><td rowspan="1" colspan="1"/><td rowspan="1" colspan="1"/><td rowspan="1" colspan="1"/><td rowspan="1" colspan="1"/><td rowspan="1" colspan="1"/><td rowspan="1" colspan="1"/></tr></tbody></table></table-wrap></tp:treatment-sec><ref-list><ref id="B21"><mixed-citation xmlns:xlink="http://www.w3.org/1999/xlink" xlink:type="simple"><person-group><name name-style="western"><surname>Faxon</surname><given-names>W</given-names></name></person-group> (<year>1885</year>)<article-title>A list of the Astacidae in the United States National Museum.</article-title><source>Proceedings of the United States National Museum</source><volume>8</volume> (<issue>23</issue>):<fpage>356</fpage>-<lpage>361</lpage>.</mixed-citation></ref><ref id="B39"><mixed-citation xmlns:xlink="http://www.w3.org/1999/xlink" xlink:type="simple"><person-group><name name-style="western"><surname>Hagen</surname><given-names>HA</given-names></name></person-group> (<year>1870</year>)<article-title>Monograph of the North America Astacidae</article-title>. <source>Illustrated Catalogue of the Museum of Comparative Zoology of Harvard College</source>, <lpage>109</lpage> pp.</mixed-citation></ref><ref id="B75"><mixed-citation xmlns:xlink="http://www.w3.org/1999/xlink" xlink:type="simple"><person-group><name name-style="western"><surname>Ortmann</surname><given-names>AE</given-names></name></person-group> (<year>1905b</year>)<article-title>The mutual affinities of the species of <italic>Cambarus</italic>, and their dispersal over the United States.</article-title><source>Proceedings of the American Philosophical Society</source><volume>44</volume> (<issue>180</issue>):<fpage>91</fpage>-<lpage>136</lpage>.</mixed-citation></ref><ref id="B111"><mixed-citation xmlns:xlink="http://www.w3.org/1999/xlink" xlink:type="simple"><person-group><name name-style="western"><surname>Williamson</surname><given-names>EB</given-names></name></person-group> (<year>1907</year>)<article-title>Notes on the crayfish of Wells County, Indiana with descriptions of new species</article-title>. In: <source>31<sub>st</sub> Annual Report on the Geological and Natural Resources of Indiana</source>, <lpage>772</lpage> pp.</mixed-citation></ref><ref id="B11"><mixed-citation xmlns:xlink="http://www.w3.org/1999/xlink" xlink:type="simple"><person-group><name name-style="western"><surname>Creaser</surname><given-names>EP</given-names></name></person-group> (<year>1933a</year>)<article-title>Seasonal changes in male populations of <italic>Faxonius propinquus</italic>.</article-title><source>Occasional Papers of the University of Michigan Museum of Zoology</source><volume>253</volume>:<fpage>1</fpage>-<lpage>9</lpage>.</mixed-citation></ref><ref id="B77"><mixed-citation xmlns:xlink="http://www.w3.org/1999/xlink" xlink:type="simple"><person-group><name name-style="western"><surname>Ortmann</surname><given-names>AE</given-names></name></person-group> (<year>1931</year>)<article-title>The crawfishes of the southern Appalachians and the Cumberland Plateau.</article-title><source>Annals of the Carnegie Museum</source><volume>20</volume> (<issue>2</issue>):<fpage>61</fpage>-<lpage>160</lpage>.<!--PageBreak--></mixed-citation></ref><ref id="B12"><mixed-citation xmlns:xlink="http://www.w3.org/1999/xlink" xlink:type="simple"><person-group><name name-style="western"><surname>Creaser</surname><given-names>EP</given-names></name></person-group> (<year>1933b</year>)<article-title>Descriptions of some new and poorly known species of North American crayfishes.</article-title><source>Occasional Papers of the University of Michigan Museum of Zoology</source><volume>275</volume>:<fpage>1</fpage>-<lpage>21</lpage>.</mixed-citation></ref><ref id="B43"><mixed-citation xmlns:xlink="http://www.w3.org/1999/xlink" xlink:type="simple"><person-group><name name-style="western"><surname>Hobbs</surname><given-names>HH Jr.</given-names></name></person-group> (<year>1942a</year>)<article-title>A generic revision of the crayfish subfamily Cambarinae (Decapoda: Astacidae), with the description of a new genus and species.</article-title><source>American Midland Naturalist</source><volume>28</volume> (<issue>2</issue>):<fpage>344</fpage>-<lpage>357</lpage>.</mixed-citation></ref><ref id="B26"><mixed-citation xmlns:xlink="http://www.w3.org/1999/xlink" xlink:type="simple"><person-group><name name-style="western"><surname>Fitzpatrick</surname><given-names>JF Jr.</given-names></name></person-group> (<year>1963</year>)<article-title>Geographic variation in the crawfish <italic>Faxonella clypeata</italic> (Hay) with the definition and defense of the genus <italic>Faxonella</italic> (Crustacea: Astacidae).</article-title><source>Tulane Studies in Zoology</source><volume>10</volume> (<issue>1</issue>):<fpage>57</fpage>-<lpage>79</lpage>.</mixed-citation></ref><ref id="B44"><mixed-citation xmlns:xlink="http://www.w3.org/1999/xlink" xlink:type="simple"><person-group><name name-style="western"><surname>Hobbs</surname><given-names>HH Jr.</given-names></name></person-group> (<year>1942b</year>)<article-title>Crayfishes of Florida.</article-title><source>University of Florida Publications of Biological Science Series</source><volume>3</volume>:<fpage>1</fpage>-<lpage>179</lpage>.</mixed-citation></ref><ref id="B80"><mixed-citation xmlns:xlink="http://www.w3.org/1999/xlink" xlink:type="simple"><person-group><name name-style="western"><surname>Pennak</surname><given-names>RW</given-names></name></person-group> (<year>1953</year>)<source>Freshwater Invertebrates of the United States</source>. <publisher-name>Roland Press Company</publisher-name>, <publisher-loc>New York, New York</publisher-loc>, <lpage>769</lpage> pp.</mixed-citation></ref><ref id="B46"><mixed-citation xmlns:xlink="http://www.w3.org/1999/xlink" xlink:type="simple"><person-group><name name-style="western"><surname>Hobbs</surname><given-names>HH Jr.</given-names></name></person-group> (<year>1972</year>)<article-title>The subgenera of the crayfish genus <italic>Procambarus</italic> (Decapoda: Astacidae)</article-title>. <source>Smithsonian Contributions to Zoology</source><lpage>117</lpage>.</mixed-citation></ref><ref id="B79"><mixed-citation xmlns:xlink="http://www.w3.org/1999/xlink" xlink:type="simple"><person-group><name name-style="western"><surname>Page</surname><given-names>LM</given-names></name></person-group> (<year>1985</year>)<article-title>The crayfishes and shrimp of Illinois.</article-title><source>Bulletin Illinois Natural History Survey</source><volume>33</volume>:<fpage>335</fpage>-<lpage>448</lpage>.</mixed-citation></ref><ref id="B96"><mixed-citation xmlns:xlink="http://www.w3.org/1999/xlink" xlink:type="simple"><person-group><name name-style="western"><surname>Taylor</surname><given-names>CA</given-names></name><name name-style="western"><surname>Warren</surname><given-names>ML</given-names></name><name name-style="western"><surname>Fitzpatrick</surname><given-names>JF</given-names></name><name name-style="western"><surname>Hobbs HH</surname><given-names>III</given-names></name><name name-style="western"><surname>Jezerinac</surname><given-names>RF</given-names></name><name name-style="western"><surname>Pflieger</surname><given-names>WL</given-names></name><name name-style="western"><surname>Robison</surname><given-names>HW</given-names></name></person-group> (<year>1996</year>)<article-title>Conservation status of crayfishes of the United States and Canada.</article-title><source>Fisheries</source><volume>21</volume>:<fpage>25</fpage>-<lpage>38</lpage>.</mixed-citation></ref><ref id="B101"><mixed-citation xmlns:xlink="http://www.w3.org/1999/xlink" xlink:type="simple"><person-group><name name-style="western"><surname>Taylor</surname><given-names>CA</given-names></name><name name-style="western"><surname>Schuster</surname><given-names>GA</given-names></name><name name-style="western"><surname>Cooper</surname><given-names>JE</given-names></name><name name-style="western"><surname>DiStefano</surname><given-names>RJ</given-names></name><name name-style="western"><surname>Eversole</surname><given-names>AG</given-names></name><name name-style="western"><surname>Hamr</surname><given-names>P</given-names></name><name name-style="western"><surname>Hobbs HH</surname><given-names>III</given-names></name><name name-style="western"><surname>Robison</surname><given-names>HW</given-names></name><name name-style="western"><surname>Skelton</surname><given-names>CE</given-names></name><name name-style="western"><surname>Thoma</surname><given-names>RF</given-names></name></person-group> (<year>2007</year>)<article-title>A reassessment of the conservation status of crayfishes of the United States and Canada after 10+ years of increased awareness.</article-title><source>Fisheries</source><volume>32</volume> (<issue>8</issue>):<fpage>372</fpage>-<lpage>389</lpage>.</mixed-citation></ref><ref id="B28"><mixed-citation xmlns:xlink="http://www.w3.org/1999/xlink" xlink:type="simple"><person-group><name name-style="western"><surname>Fitzpatrick</surname><given-names>JF Jr.</given-names></name></person-group> (<year>1987</year>)<article-title>The subgenera of the crawfish genus <italic>Orconectes</italic> (Decapoda:Cambaridae).</article-title><source>Proceedings of the Biological Society of Washington</source><volume>100</volume> (<issue>1</issue>):<fpage>44</fpage>-<lpage>74</lpage>.</mixed-citation></ref><ref id="B51"><mixed-citation xmlns:xlink="http://www.w3.org/1999/xlink" xlink:type="simple"><person-group><name name-style="western"><surname>Hobbs</surname><given-names>HH III</given-names></name><name name-style="western"><surname>Jass</surname><given-names>JP</given-names></name></person-group> (<year>1988</year>)<article-title>The crayfishes and shrimp of Wisconsin</article-title>. <source>Miscellaneous Publications of the Milwaukee Public Museum</source><volume>5</volume>, <fpage>1</fpage>–<lpage>177</lpage>.</mixed-citation></ref><ref id="B50"><mixed-citation xmlns:xlink="http://www.w3.org/1999/xlink" xlink:type="simple"><person-group><name name-style="western"><surname>Hobbs</surname><given-names>HH Jr.</given-names></name></person-group> (<year>1989</year>)<article-title>An illustrated checklist of the American crayfishes (Decapoda: Astacidae, Cambaridae, and Parastacidae).</article-title><source>Smithsonian Contributions to Zoology</source><volume>480</volume>:<fpage>1</fpage>-<lpage>236</lpage>.</mixed-citation></ref><ref id="B60"><mixed-citation xmlns:xlink="http://www.w3.org/1999/xlink" xlink:type="simple"><person-group><name name-style="western"><surname>Jezerinac</surname><given-names>RF</given-names></name><name name-style="western"><surname>Stocker</surname><given-names>GW</given-names></name><name name-style="western"><surname>Tarter</surname><given-names>DC</given-names></name></person-group> (<year>1995</year>)<article-title>The Crayfishes (Decapoda: Cambaridae) of West Virginia</article-title>. <source>Ohio Biological Survey Bulletin</source><volume>10</volume>: <fpage>1</fpage>–<lpage>193</lpage>.</mixed-citation></ref><ref id="B99"><mixed-citation xmlns:xlink="http://www.w3.org/1999/xlink" xlink:type="simple"><person-group><name name-style="western"><surname>Taylor</surname><given-names>CA</given-names></name></person-group> (<year>2000</year>)<article-title>Systematic studies of the <italic>Orconectes juvenilis</italic> complex (Decapoda: Cambaridae), with descriptions of two new species.</article-title><source>Journal of Crustacean Biology</source><volume>20</volume>:<fpage>132</fpage>-<lpage>152</lpage>.</mixed-citation></ref><ref id="B52"><mixed-citation xmlns:xlink="http://www.w3.org/1999/xlink" xlink:type="simple"><person-group><name name-style="western"><surname>Hobbs</surname><given-names>HH III</given-names></name><name name-style="western"><surname>Jass</surname><given-names>JP</given-names></name><name name-style="western"><surname>Huner</surname><given-names>JV</given-names></name></person-group> (<year>1989</year>)<article-title>A review of global crayfish introductions with particular emphasis on two North American species (Decapoda. Cambaridae)</article-title>. <source>Crustaceana</source>, <volume>56</volume>: <fpage>299</fpage>–<lpage>316</lpage>.</mixed-citation></ref><ref id="B64"><mixed-citation xmlns:xlink="http://www.w3.org/1999/xlink" xlink:type="simple"><person-group><name name-style="western"><surname>Lodge</surname><given-names>DM</given-names></name><name name-style="western"><surname>Taylor</surname><given-names>CA</given-names></name><name name-style="western"><surname>Holdich</surname><given-names>DM</given-names></name><name name-style="western"><surname>Skurdal</surname><given-names>J</given-names></name></person-group> (<year>2000a</year>)<article-title>Nonindigenous crayfishes threaten North American freshwater biodiversity: lessons from Europe.</article-title><source>Fisheries</source><volume>25</volume> (<issue>8</issue>):<fpage>7</fpage>-<lpage>20</lpage>.</mixed-citation></ref><ref id="B49"><mixed-citation xmlns:xlink="http://www.w3.org/1999/xlink" xlink:type="simple"><person-group><name name-style="western"><surname>Hobbs</surname><given-names>HH Jr.</given-names></name></person-group> (<year>1981</year>)<article-title>The Crayfishes of Georgia.</article-title><source>Smithsonian Contributions to Zoology</source><volume>318</volume>:<fpage>1</fpage>-<lpage>549</lpage>.</mixed-citation></ref><ref id="B100"><mixed-citation xmlns:xlink="http://www.w3.org/1999/xlink" xlink:type="simple"><person-group><name name-style="western"><surname>Taylor</surname><given-names>CA</given-names></name><name name-style="western"><surname>Schuster</surname><given-names>GA</given-names></name></person-group> (<year>2004</year>)<article-title>Crayfishes of Kentucky</article-title>. <source>Illinois Natural History Survey Bulletin</source><volume>28</volume>, <lpage>219</lpage> pp.</mixed-citation></ref><ref id="B5"><mixed-citation xmlns:xlink="http://www.w3.org/1999/xlink" xlink:type="simple"><person-group><name name-style="western"><surname>Capelli</surname><given-names>GM</given-names></name></person-group> (<year>1982</year>)<article-title>Displacement of northern Wisconsin crayfish by <italic>Orconectes rusticus</italic>.</article-title><source>Limnology and Oceanography</source><volume>27</volume>:<fpage>741</fpage>-<lpage>745</lpage>.</mixed-citation></ref><ref id="B55"><mixed-citation xmlns:xlink="http://www.w3.org/1999/xlink" xlink:type="simple"><person-group><name name-style="western"><surname>Jezerinac</surname><given-names>RF</given-names></name></person-group> (<year>1982</year>)<article-title>Life history notes and distributions of crayfishes from Chagrin River Basin, Northeastern Ohio.</article-title><source>Ohio Journal of Science</source><volume>82</volume>:<fpage>181</fpage>-<lpage>192</lpage>.</mixed-citation></ref></ref-list></tp:taxon-treatment>
