# Supplementary material for: Zoogeography, taxonomy, and conservation of West Virginia’s Ohio River floodplain crayfishes (Decapoda, Cambaridae)
Source: Zookeys. 2011 Jan 6;(74):1–78. doi: 10.3897/zookeys.74.808 (PMC3088040; doi:10.3897/zookeys.74.808)
Supplement: XML Treatment for Procambarus (Ortmannicus) acutus [file zookeys.74.808-treatment10.xml]

<!DOCTYPE tp:taxon-treatment
  PUBLIC "-//TaxonX//DTD Taxonomic Treatment Publishing DTD v0 20100105//EN" "tax-treatment-NSO.dtd">
<tp:taxon-treatment xmlns:tp="http://www.plazi.org/taxpub"><tp:treatment-meta><mixed-citation publication-type="journal"><person-group><name><surname>Loughman</surname><given-names>Zachary J.</given-names></name><name><surname>Simon</surname><given-names>Thomas P.</given-names></name></person-group><article-title>Zoogeography, taxonomy, and conservation of West Virginia’s Ohio River floodplain crayfishes (Decapoda, Cambaridae)</article-title><source>Zookeys</source><day>6</day><month>1</month><year>2011</year><volume>2011</volume><issue>74</issue><fpage>1</fpage><lpage>78</lpage><pub-id pub-id-type="doi">10.3897/zookeys.74.808</pub-id></mixed-citation></tp:treatment-meta><tp:nomenclature><tp:taxon-name>
                            <tp:taxon-name-part taxon-name-part-type="genus">Procambarus</tp:taxon-name-part>
                            (<tp:taxon-name-part taxon-name-part-type="subgenus">Ortmannicus</tp:taxon-name-part>)
                            <tp:taxon-name-part taxon-name-part-type="species">acutus</tp:taxon-name-part>
                        </tp:taxon-name><tp:taxon-authority>(Girard, 1852)</tp:taxon-authority><tp:nomenclature-citation-list><tp:nomenclature-citation><tp:taxon-name>Cambarus acutus</tp:taxon-name><comment> Girard 1852:91.</comment></tp:nomenclature-citation><tp:nomenclature-citation><tp:taxon-name>Astacus Blandigii</tp:taxon-name><comment> Leconte 1956:400.</comment></tp:nomenclature-citation><tp:nomenclature-citation><tp:taxon-name>Cambarus acutus</tp:taxon-name><comment> var. A <xref ref-type="bibr" rid="B39">Hagen 1870</xref>:36.</comment></tp:nomenclature-citation><tp:nomenclature-citation><tp:taxon-name>Cambarus acutus</tp:taxon-name><comment> var. B <xref ref-type="bibr" rid="B39">Hagen 1870</xref>:36.</comment></tp:nomenclature-citation><tp:nomenclature-citation><tp:taxon-name>Cambarus stygius</tp:taxon-name><comment><xref ref-type="bibr" rid="B4">Bundy 1876</xref>:3.</comment></tp:nomenclature-citation><tp:nomenclature-citation><tp:taxon-name>Cambarus Stygius</tp:taxon-name><comment><xref ref-type="bibr" rid="B108">Underwood 1886</xref>:373.</comment></tp:nomenclature-citation><tp:nomenclature-citation><tp:taxon-name>Cambarus blandingii acutus</tp:taxon-name><comment><xref ref-type="bibr" rid="B22">Faxon 1890</xref>:619.</comment></tp:nomenclature-citation><tp:nomenclature-citation><tp:taxon-name>Cambarus blandingi acutus</tp:taxon-name><comment><xref ref-type="bibr" rid="B74">Ortmann 1905a</xref>:105.</comment></tp:nomenclature-citation><tp:nomenclature-citation><tp:taxon-name>Cambarus (Cambarus) blandingi acutus</tp:taxon-name><comment><xref ref-type="bibr" rid="B74">Ortmann 1905a</xref>:105.</comment></tp:nomenclature-citation><tp:nomenclature-citation><tp:taxon-name>Ortmannicus blandingi acutus</tp:taxon-name><comment><xref ref-type="bibr" rid="B84">Rhoades 1942</xref>:1.</comment></tp:nomenclature-citation><tp:nomenclature-citation><tp:taxon-name>Procambarus (Ortmannicus) acutus acutus</tp:taxon-name><comment><xref ref-type="bibr" rid="B46">Hobbs 1972</xref>: 9; <xref ref-type="bibr" rid="B48">1974</xref>:53, fig. 240; <xref ref-type="bibr" rid="B49">1981</xref>:372, figs. 15b, 136a, 138b, 140, 143–145, 244. <xref ref-type="bibr" rid="B51">Hobbs and Jass 1988</xref>:105–113, figs. 69a–69j, 70.</comment></tp:nomenclature-citation><tp:nomenclature-citation><tp:taxon-name>Procambarus acutus</tp:taxon-name><comment><xref ref-type="bibr" rid="B82">Pflieger 1996</xref>:130–133, figs. 30A–30J. <xref ref-type="bibr" rid="B96">Taylor et al. 1996</xref>:31. <xref ref-type="bibr" rid="B101">Taylor et al. 2007</xref>:385.</comment></tp:nomenclature-citation><tp:nomenclature-citation><tp:taxon-name>Procambarus (Ortmannicus) acutus</tp:taxon-name><comment><xref ref-type="bibr" rid="B79">Page 1985</xref>:376, figs. 107A–107F. <xref ref-type="bibr" rid="B100">Taylor and Schuster 2004</xref>:203–205, figs. 172A–172B, 173A–173H. <xref ref-type="bibr" rid="B66">Loughman 2007</xref>:495; 2010:57, fig. 20.</comment></tp:nomenclature-citation></tp:nomenclature-citation-list></tp:nomenclature><tp:treatment-sec sec-type="Diagnosis"><title>Diagnosis.</title><p>Rostrum slightly broad and triangular; width of rostrum margins reduced; margins converging terminating in 2 marginal spines; acumen with distal rostral spine; postorbital ridges prominent, cephalic margin with tubercle; cephalothorax dorsolaterally compressed in profile, anterior portion vaulted; areola obliterated at narrowest point; branchiostegal region moderately punctate, with small tubercles; small cervical spine present; chelae elongate and lance shaped; mesial surface of palm with single dorsal row of 7–9 pronounced tubercles; additional tubercles scattered over dorsal surface of palm. Bases of first form male gonopods contiguous; gonopod with 4 terminal elements, covered by dense setae; central projection pointed and corneous; caudal process short; mesial process pointed and straight in profile; cephalic process elongated and pointed; second form gonopod annulus ventralis circular in shape, embedded deeply in sternum, and movable.</p><!--PageBreak--></tp:treatment-sec><tp:treatment-sec sec-type="Color in life"><title>Color in life.</title><p>Carapace, chelae, and pereiopods dorsally and laterally red-gray, gray-purple, burgundy, or red; branchial region of smaller individuals mottled with black spots; tubercles on chelae cream, red-brown, red, or black; dorsal surface of abdomen with a distinct black wedge.</p></tp:treatment-sec><tp:treatment-sec sec-type="Specimens examined"><title>Specimens examined.</title><p><tp:taxon-name>Procambarus acutus</tp:taxon-name> were collected in Mason County at three locations, listed below.</p><p><bold>MASON COUNTY:</bold> Roadside ditch adjacent to RT 2, 9.17 km (5.7 mi) S of Point Pleasant, 38.80469 -82.18821; 12 April 2004 – (WLU 04041206), 1 I♂, 3 ♀; 13 April 2004 – (WLU 04041301), 1 II♂; 28 April 2004 – (WLU 04042802), 2 I♂, 1 II♂; 17 March 2005 – (WLU 05031701), 2 I♂; 18 March 2005 – (WLU 05031802), 2 II♂, 2 ♀. Krodel Park marsh adjacent to Fort Randolph reproduction, 38.785404 -82.12209; 5 March 2005 – (WLU 05030502), 1 I♂, 2 ♀; 17 March 2005 – (WLU 05031703), 8 I♂; 22 March 2005 – (WLU 05032201), 2 I♂, 2 II♂, 2 O♀, 8 ♀, 1 Juv. Pin oak swamp adjacent to Point Pleasant Moose Lodge in Wagner, 38.833603 -82.12227; 26 February 2004 – (WLU 04022601), 4 I♂, 2 ♀; 26 March 2004 – (WLU 04032601), 3 ♀, 2 Juv.; 12 April 2004 – (WLU 04041205), 4 I♂, 2 ♀, 2 Juv.; 28 April 2004 – (WLU 04042801), 9 II♂, 2 ♀; 21 March 2005 – (WLU 05032101), 1 ♀; 10 April 2005 – (WLU 05041001), 1 I♂, 1♀.</p></tp:treatment-sec><tp:treatment-sec sec-type="Distribution"><title>Distribution.</title><p><tp:taxon-name>Procambarus acutus</tp:taxon-name> is a wide-ranging species associated with wetlands present throughout the central and eastern United State excluding the majority of the Appalachian Mountains (<xref ref-type="bibr" rid="B100">Taylor and Schuster 2004</xref>). Several introduced populations occur through North America (<xref ref-type="bibr" rid="B101">Taylor et al. 2007</xref>). In West Virginia, <tp:taxon-name>Procambarus acutus</tp:taxon-name> occurs in the Middle Ohio South and Lower Kanawha basins (<xref ref-type="fig" rid="F16">Figure 16</xref>), and was first reported occurring in West Virginia by <xref ref-type="bibr" rid="B66">Loughman (2007)</xref>. Given its history of introductions elsewhere, <tp:taxon-name>Procambarus acutus</tp:taxon-name> was initially thought to be an introduced species in West Virginia. It’s use in aquaculture and as bait for fishing has led to non-indigenous populations occurring throughout North America, with confirmed non-indigenous populations documented in California (<xref ref-type="bibr" rid="B30">Gander 1927</xref>), Maine (<xref ref-type="bibr" rid="B15">Crocker 1979</xref>), and Kentucky (<xref ref-type="bibr" rid="B100">Taylor and Schuster 2004</xref>). As discussed below, current evidence suggests that <tp:taxon-name>Procambarus acutus</tp:taxon-name> is a native species in West Virginia.</p><p>Several species, including the oak, <tp:taxon-name>Quercus bicolor</tp:taxon-name> Willd., the salamander, <tp:taxon-name>Ambystoma texanum</tp:taxon-name> (Mathes, 1885), and <tp:taxon-name>Fallicambarus fodiens</tp:taxon-name>, are found in the Lower Ohio and Lower Kanawha drainages in West Virginia. They are theorized to be pre-glacial Marietta River relicts (<xref ref-type="bibr" rid="B31">Green and Pauley 1987</xref>; <xref ref-type="bibr" rid="B59">Jezerinac and Stocker 1987</xref>; <xref ref-type="bibr" rid="B92">Strausbaugh and Core 1978</xref>). The Marietta River was a major tributary of the pre-glacial Teays River, and the area of the Ohio River and Kanawha River confluence is considered to be the Marietta River Valley (<xref ref-type="bibr" rid="B93">Stout et al. 1943</xref>). Several species that are found in no other part of the state inhabit this biotic region. <xref ref-type="bibr" rid="B59">Jezerinac and Stocker (1987)</xref> used the Marietta River Valley to explain the disjunction of the West Virginia <tp:taxon-name>Fallicambarus fodiens</tp:taxon-name> population from the core of its range across the midwest. This species occurs sympatrically with <tp:taxon-name>Procambarus acutus</tp:taxon-name> at two of three sites along the floodplain.</p><p><tp:taxon-name>Ambystoma texanum</tp:taxon-name> (<xref ref-type="bibr" rid="B31">Green and Pauley 1987</xref>) occurred at two sites harboring <tp:taxon-name>Procambarus acutus</tp:taxon-name> populations. Both <tp:taxon-name>Ambystoma texanum</tp:taxon-name> and <tp:taxon-name>Fallicambarus fodiens</tp:taxon-name> have limited, disjunct ranges in West Virginia. In Ohio, <tp:taxon-name>Procambarus acutus</tp:taxon-name> has been collected from sites in the pre-glacial Teays River drainage, as well as in the area theorized to be the Teays River, Marietta River confluence (<xref ref-type="bibr" rid="B104">Thoma and Jezerinac 2000</xref>). The presence of these two species at three of<!--PageBreak--> the four <tp:taxon-name>Procambarus acutus</tp:taxon-name> collection sites, along with <tp:taxon-name>Procambarus acutus</tp:taxon-name> only being collected in the Marietta River Valley and nowhere else along the Ohio River floodplain of West Virginia, appears to validate the hypothesis that <tp:taxon-name>Procambarus acutus</tp:taxon-name> is native to West Virginia</p></tp:treatment-sec><tp:treatment-sec sec-type="Morphometrics"><title>Morphometrics.</title><p>The largest <tp:taxon-name>Procambarus acutus</tp:taxon-name> collected in this study was a 43.1 mm TCL female collected from the Moose Lodge wetland, Mason County. The largest male was a 40.6 mm TCL form I also collected from the same locality. Mean <tp:taxon-name>Procambarus acutus</tp:taxon-name> carapace length was 28.7 mm (n = 68, SD = 7.79). Morphometrics data for <tp:taxon-name>Procambarus acutus</tp:taxon-name> are presented in <xref ref-type="table" rid="T13">Table 13</xref>.</p><table-wrap id="T13" position="float" orientation="portrait"><label>Table 13.</label><caption><p>West Virginia Ohio River floodplain <tp:taxon-name>Procambarus acutus</tp:taxon-name> morphometrics.</p></caption><table><tbody><tr><th rowspan="1" colspan="1">Sex</th><th rowspan="1" colspan="1">N</th><th rowspan="1" colspan="1">Minimum</th><th rowspan="1" colspan="1">Maximum</th><th rowspan="1" colspan="1">Mean</th><th rowspan="1" colspan="1">Standard Deviation</th></tr><tr><td rowspan="1" colspan="6">Male I</td></tr><tr><td rowspan="1" colspan="1">Carapace Length</td><td rowspan="1" colspan="1">24</td><td rowspan="1" colspan="1">16.4</td><td rowspan="1" colspan="1">40.6</td><td rowspan="1" colspan="1">26.8</td><td rowspan="1" colspan="1">8.7</td></tr><tr><td rowspan="1" colspan="1">Palm Length</td><td rowspan="1" colspan="1">24</td><td rowspan="1" colspan="1">2.5</td><td rowspan="1" colspan="1">21.2</td><td rowspan="1" colspan="1">6.2</td><td rowspan="1" colspan="1">3.7</td></tr><tr><td rowspan="1" colspan="1">Areola Width</td><td rowspan="1" colspan="1">24</td><td rowspan="1" colspan="1">0.1</td><td rowspan="1" colspan="1">2.8</td><td rowspan="1" colspan="1">1.4</td><td rowspan="1" colspan="1">0.6</td></tr><tr><td rowspan="1" colspan="1">Areola Length</td><td rowspan="1" colspan="1">24</td><td rowspan="1" colspan="1">3.2</td><td rowspan="1" colspan="1">10.6</td><td rowspan="1" colspan="1">6.3</td><td rowspan="1" colspan="1">2.2</td></tr><tr><td rowspan="1" colspan="6">Male II</td></tr><tr><td rowspan="1" colspan="1">Carapace Length</td><td rowspan="1" colspan="1">5</td><td rowspan="1" colspan="1">13.6</td><td rowspan="1" colspan="1">38.8</td><td rowspan="1" colspan="1">29.8</td><td rowspan="1" colspan="1">8.2</td></tr><tr><td rowspan="1" colspan="1">Palm Length</td><td rowspan="1" colspan="1">5</td><td rowspan="1" colspan="1">2.0</td><td rowspan="1" colspan="1">34.5</td><td rowspan="1" colspan="1">17.4</td><td rowspan="1" colspan="1">11.5</td></tr><tr><td rowspan="1" colspan="1">Areola Width</td><td rowspan="1" colspan="1">5</td><td rowspan="1" colspan="1">0.9</td><td rowspan="1" colspan="1">2.7</td><td rowspan="1" colspan="1">1.7</td><td rowspan="1" colspan="1">0.5</td></tr><tr><td rowspan="1" colspan="1">Areola Length</td><td rowspan="1" colspan="1">5</td><td rowspan="1" colspan="1">2.9</td><td rowspan="1" colspan="1">8.8</td><td rowspan="1" colspan="1">6.7</td><td rowspan="1" colspan="1">1.6</td></tr><tr><td rowspan="1" colspan="6">Female</td></tr><tr><td rowspan="1" colspan="1">Carapace Length</td><td rowspan="1" colspan="1">24</td><td rowspan="1" colspan="1">16.4</td><td rowspan="1" colspan="1">43.1</td><td rowspan="1" colspan="1">31.2</td><td rowspan="1" colspan="1">8.0</td></tr><tr><td rowspan="1" colspan="1">Palm Length</td><td rowspan="1" colspan="1">24</td><td rowspan="1" colspan="1">4.8</td><td rowspan="1" colspan="1">24.2</td><td rowspan="1" colspan="1">11.3</td><td rowspan="1" colspan="1">5.6</td></tr><tr><td rowspan="1" colspan="1">Areola Width</td><td rowspan="1" colspan="1">24</td><td rowspan="1" colspan="1">1.1</td><td rowspan="1" colspan="1">2.9</td><td rowspan="1" colspan="1">1.5</td><td rowspan="1" colspan="1">0.5</td></tr><tr><td rowspan="1" colspan="1">Areola Length</td><td rowspan="1" colspan="1">24</td><td rowspan="1" colspan="1">3.7</td><td rowspan="1" colspan="1">11.5</td><td rowspan="1" colspan="1">2.2</td><td rowspan="1" colspan="1">2.5</td></tr></tbody></table></table-wrap></tp:treatment-sec><tp:treatment-sec sec-type="Habitat and natural history"><title>Habitat and natural history.</title><p><tp:taxon-name>Procambarus acutus</tp:taxon-name> (<xref ref-type="fig" rid="F24">Figure 24</xref>) had not been collected from West Virginia prior to this survey. <xref ref-type="bibr" rid="B66">Loughman (2007)</xref> reported itslife history in the state. He found the species at only three of 18 sites surveyed in Mason County during 2004–2005. Captures in minnow traps peaked in late-March and decreased steadily until May. At this time, trapping rates were minimal and most specimens were collected during nocturnal searches by hand or with dip nets. During the summers of 2004–2005, ephemeral wetlands harboring <tp:taxon-name>Procambarus acutus</tp:taxon-name> experienced periods of drawdown leading to elevated burrowing activity. Burrow morphology for <tp:taxon-name>Procambarus acutus</tp:taxon-name> consisted of simple vertical shafts 30–40 cm deep ending in an enlarged central chamber. Chimneys present at the entrances of burrows ranged from 5 to 15 cm high.</p><fig id="F24" position="float" orientation="portrait"><label>Figure 24.</label><caption><p><tp:taxon-name>Procambarus acutus</tp:taxon-name>, Middle Ohio South, Mason County – WLU 04022601</p></caption><graphic xmlns:xlink="http://www.w3.org/1999/xlink" xlink:href="ZooKeys-074-001-g024.jpg" position="float" orientation="portrait" xlink:type="simple"/></fig><p>Form I males were collected in all months between February and May, while form II males were also collected from February through April (<xref ref-type="table" rid="T9">Table 9</xref>). Females were taken in all spring months, with an increase of captures in March. Three with 4<sub>th</sub> stage instars were collected on 22 March 2005. Number of pleopodal instars for each female was 72, 72 and 65, with a mean of 69. There was a positive correlation (r2 = 0.963, n = 3) between carapace length and total number of pleopodal instars. <tp:taxon-name>Procambarus acutus</tp:taxon-name> <!--PageBreak-->populations appear to have six distinct size cohorts although these data need to be interpreted with caution due to low sample size (<xref ref-type="bibr" rid="B60">Jezerinac et al. 1995</xref>).</p><p>Amplexus was observed in the field on 5 May 2005 at 22:00 h. Two amplexing pairs were observed resting on pond substrate adjacent to fallen logs. No amplexing pairs were observed away from cover objects. Several specimens also amplexed in collecting buckets within minutes of being introduced on this same day. An interspecies amplexus was observed on 5 May 2005, when a large form I male <tp:taxon-name>Procambarus acutus</tp:taxon-name> was coupled with a female <tp:taxon-name>Orconectes virilis</tp:taxon-name> for 30 minutes. In the laboratory <tp:taxon-name>Procambarus acutus</tp:taxon-name> displayed reproductive behaviors (amplexes) from early May 2005 through mid-July 2005. Crayfish associates collected with <tp:taxon-name>Procambarus acutus</tp:taxon-name> included <tp:taxon-name>Cambarus thomai</tp:taxon-name>, <tp:taxon-name>Cambarus bartonii cavatus</tp:taxon-name>, <tp:taxon-name>Fallicambarus fodiens</tp:taxon-name> and <tp:taxon-name>Orconectes virilis</tp:taxon-name>.</p></tp:treatment-sec><tp:treatment-sec sec-type="Conservation status within study area"><title>Conservation status within study area.</title><p>Based on the Marietta River Valley theory, we believe that <tp:taxon-name>Procambarus acutus</tp:taxon-name> is a native species and should be given protection. Future investigations need to focus on the Kanawha River Floodplain between Point Pleasant and St. Albans. The Moose Lodge wetland is located on the Kanawha River and is the most diverse site surveyed in this study. All major habitats along the Ohio River floodplain that have been surveyed extensively in Mason County did not yield any additional <tp:taxon-name>Procambarus acutus</tp:taxon-name> populations. When present at a site, <tp:taxon-name>Procambarus acutus</tp:taxon-name> was the dominant surface water crayfish. Conservation efforts for this species should focus on preserving habitat. The Moose Lodge wetland should be conserved for protection and monitoring, not only for <tp:taxon-name>Procambarus acutus</tp:taxon-name> populations, but also for the myriad of Marietta River relicts occurring in the wetland.<!--PageBreak--></p></tp:treatment-sec><tp:treatment-sec><!--Section generated to contain objects referenced in tp:taxon-treatment.--><fig id="F16" position="float" orientation="portrait"><label>Figure 16.</label><caption><p><tp:taxon-name>Fallicambarus fodiens</tp:taxon-name> and <tp:taxon-name>Procambarus acutus</tp:taxon-name> distribution along the West Virginia portion of the Ohio River floodplain</p></caption><graphic xmlns:xlink="http://www.w3.org/1999/xlink" xlink:href="ZooKeys-074-001-g016.jpg" position="float" orientation="portrait" xlink:type="simple"/></fig><table-wrap id="T9" position="float" orientation="portrait"><label>Table 9.</label><caption><p>West Virginia Ohio River floodplain <tp:taxon-name>Orconectes</tp:taxon-name> and <tp:taxon-name>Procambarus</tp:taxon-name> seasonal demographics.</p></caption><table><tbody><tr><th rowspan="1" colspan="1">Species</th><th rowspan="1" colspan="1">J</th><th rowspan="1" colspan="1">F</th><th rowspan="1" colspan="1">M</th><th rowspan="1" colspan="1">A</th><th rowspan="1" colspan="1">M</th><th rowspan="1" colspan="1">Jn</th><th rowspan="1" colspan="1">J</th><th rowspan="1" colspan="1">A</th><th rowspan="1" colspan="1">S</th><th rowspan="1" colspan="1">O</th><th rowspan="1" colspan="1">N</th><th rowspan="1" colspan="1">D</th></tr><tr><td rowspan="1" colspan="13"><tp:taxon-name>Orconectes (Cambarus) obscurus</tp:taxon-name></td></tr><tr><td rowspan="1" colspan="1">Male 1</td><td rowspan="1" colspan="1"/><td rowspan="1" colspan="1"/><td rowspan="1" colspan="1">×</td><td rowspan="1" colspan="1"/><td rowspan="1" colspan="1"/><td rowspan="1" colspan="1"/><td rowspan="1" colspan="1">×</td><td rowspan="1" colspan="1">×</td><td rowspan="1" colspan="1">×</td><td rowspan="1" colspan="1"/><td rowspan="1" colspan="1"/><td rowspan="1" colspan="1"/></tr><tr><td rowspan="1" colspan="1">Male 2</td><td rowspan="1" colspan="1"/><td rowspan="1" colspan="1"/><td rowspan="1" colspan="1"/><td rowspan="1" colspan="1"/><td rowspan="1" colspan="1"/><td rowspan="1" colspan="1">×</td><td rowspan="1" colspan="1">×</td><td rowspan="1" colspan="1"/><td rowspan="1" colspan="1">×</td><td rowspan="1" colspan="1"/><td rowspan="1" colspan="1"/><td rowspan="1" colspan="1"/></tr><tr><td rowspan="1" colspan="1">Females</td><td rowspan="1" colspan="1"/><td rowspan="1" colspan="1"/><td rowspan="1" colspan="1"/><td rowspan="1" colspan="1"/><td rowspan="1" colspan="1"/><td rowspan="1" colspan="1">×</td><td rowspan="1" colspan="1">×</td><td rowspan="1" colspan="1">×</td><td rowspan="1" colspan="1">×</td><td rowspan="1" colspan="1"/><td rowspan="1" colspan="1"/><td rowspan="1" colspan="1"/></tr><tr><td rowspan="1" colspan="1">Ovigerous Females</td><td rowspan="1" colspan="1"/><td rowspan="1" colspan="1"/><td rowspan="1" colspan="1"/><td rowspan="1" colspan="1">×</td><td rowspan="1" colspan="1">×</td><td rowspan="1" colspan="1"/><td rowspan="1" colspan="1"/><td rowspan="1" colspan="1"/><td rowspan="1" colspan="1"/><td rowspan="1" colspan="1"/><td rowspan="1" colspan="1"/><td rowspan="1" colspan="1"/></tr><tr><td rowspan="1" colspan="13"><tp:taxon-name>Orconectes (Cambarus) sanbornii</tp:taxon-name></td></tr><tr><td rowspan="1" colspan="1">Male 1</td><td rowspan="1" colspan="1"/><td rowspan="1" colspan="1">×</td><td rowspan="1" colspan="1">×</td><td rowspan="1" colspan="1"/><td rowspan="1" colspan="1"/><td rowspan="1" colspan="1"/><td rowspan="1" colspan="1">×</td><td rowspan="1" colspan="1"/><td rowspan="1" colspan="1"/><td rowspan="1" colspan="1"/><td rowspan="1" colspan="1"/><td rowspan="1" colspan="1"/></tr><tr><td rowspan="1" colspan="1">Male 2</td><td rowspan="1" colspan="1"/><td rowspan="1" colspan="1"/><td rowspan="1" colspan="1"/><td rowspan="1" colspan="1"/><td rowspan="1" colspan="1">×</td><td rowspan="1" colspan="1"/><td rowspan="1" colspan="1">×</td><td rowspan="1" colspan="1"/><td rowspan="1" colspan="1"/><td rowspan="1" colspan="1"/><td rowspan="1" colspan="1"/><td rowspan="1" colspan="1"/></tr><tr><td rowspan="1" colspan="1">Females</td><td rowspan="1" colspan="1"/><td rowspan="1" colspan="1"/><td rowspan="1" colspan="1"/><td rowspan="1" colspan="1"/><td rowspan="1" colspan="1"/><td rowspan="1" colspan="1"/><td rowspan="1" colspan="1">×</td><td rowspan="1" colspan="1"/><td rowspan="1" colspan="1"/><td rowspan="1" colspan="1"/><td rowspan="1" colspan="1"/><td rowspan="1" colspan="1"/></tr><tr><td rowspan="1" colspan="1">Ovigerous Females</td><td rowspan="1" colspan="1"/><td rowspan="1" colspan="1"/><td rowspan="1" colspan="1"/><td rowspan="1" colspan="1"/><td rowspan="1" colspan="1"/><td rowspan="1" colspan="1"/><td rowspan="1" colspan="1"/><td rowspan="1" colspan="1"/><td rowspan="1" colspan="1"/><td rowspan="1" colspan="1"/><td rowspan="1" colspan="1"/><td rowspan="1" colspan="1"/></tr><tr><td rowspan="1" colspan="13"><tp:taxon-name>Orconectes (Gremicambarus) virilis</tp:taxon-name></td></tr><tr><td rowspan="1" colspan="1">Male 1</td><td rowspan="1" colspan="1"/><td rowspan="1" colspan="1"/><td rowspan="1" colspan="1"/><td rowspan="1" colspan="1">×</td><td rowspan="1" colspan="1">×</td><td rowspan="1" colspan="1"/><td rowspan="1" colspan="1">×</td><td rowspan="1" colspan="1"/><td rowspan="1" colspan="1"/><td rowspan="1" colspan="1">×</td><td rowspan="1" colspan="1"/><td rowspan="1" colspan="1"/></tr><tr><td rowspan="1" colspan="1">Male 2</td><td rowspan="1" colspan="1"/><td rowspan="1" colspan="1"/><td rowspan="1" colspan="1"/><td rowspan="1" colspan="1">×</td><td rowspan="1" colspan="1">×</td><td rowspan="1" colspan="1"/><td rowspan="1" colspan="1"/><td rowspan="1" colspan="1"/><td rowspan="1" colspan="1">×</td><td rowspan="1" colspan="1">×</td><td rowspan="1" colspan="1"/><td rowspan="1" colspan="1"/></tr><tr><td rowspan="1" colspan="1">Females</td><td rowspan="1" colspan="1"/><td rowspan="1" colspan="1"/><td rowspan="1" colspan="1"/><td rowspan="1" colspan="1"/><td rowspan="1" colspan="1">×</td><td rowspan="1" colspan="1"/><td rowspan="1" colspan="1">×</td><td rowspan="1" colspan="1"/><td rowspan="1" colspan="1"/><td rowspan="1" colspan="1">×</td><td rowspan="1" colspan="1"/><td rowspan="1" colspan="1"/></tr><tr><td rowspan="1" colspan="1">Ovigerous Females</td><td rowspan="1" colspan="1"/><td rowspan="1" colspan="1"/><td rowspan="1" colspan="1"/><td rowspan="1" colspan="1"/><td rowspan="1" colspan="1"/><td rowspan="1" colspan="1"/><td rowspan="1" colspan="1"/><td rowspan="1" colspan="1"/><td rowspan="1" colspan="1"/><td rowspan="1" colspan="1"/><td rowspan="1" colspan="1"/><td rowspan="1" colspan="1"/></tr><tr><td rowspan="1" colspan="13"><tp:taxon-name>Orconectes (Procambarus) rusticus</tp:taxon-name></td></tr><tr><td rowspan="1" colspan="1">Male 1</td><td rowspan="1" colspan="1"/><td rowspan="1" colspan="1">×</td><td rowspan="1" colspan="1">×</td><td rowspan="1" colspan="1"/><td rowspan="1" colspan="1"/><td rowspan="1" colspan="1"/><td rowspan="1" colspan="1"/><td rowspan="1" colspan="1"/><td rowspan="1" colspan="1"/><td rowspan="1" colspan="1"/><td rowspan="1" colspan="1"/><td rowspan="1" colspan="1"/></tr><tr><td rowspan="1" colspan="1">Male 2</td><td rowspan="1" colspan="1"/><td rowspan="1" colspan="1"/><td rowspan="1" colspan="1"/><td rowspan="1" colspan="1"/><td rowspan="1" colspan="1"/><td rowspan="1" colspan="1"/><td rowspan="1" colspan="1"/><td rowspan="1" colspan="1"/><td rowspan="1" colspan="1"/><td rowspan="1" colspan="1"/><td rowspan="1" colspan="1"/><td rowspan="1" colspan="1"/></tr><tr><td rowspan="1" colspan="1">Females</td><td rowspan="1" colspan="1"/><td rowspan="1" colspan="1">×</td><td rowspan="1" colspan="1">×</td><td rowspan="1" colspan="1"/><td rowspan="1" colspan="1"/><td rowspan="1" colspan="1"/><td rowspan="1" colspan="1">×</td><td rowspan="1" colspan="1"/><td rowspan="1" colspan="1"/><td rowspan="1" colspan="1"/><td rowspan="1" colspan="1"/><td rowspan="1" colspan="1"/></tr><tr><td rowspan="1" colspan="1">Ovigerous Females</td><td rowspan="1" colspan="1"/><td rowspan="1" colspan="1">×</td><td rowspan="1" colspan="1">×</td><td rowspan="1" colspan="1"/><td rowspan="1" colspan="1"/><td rowspan="1" colspan="1"/><td rowspan="1" colspan="1"/><td rowspan="1" colspan="1"/><td rowspan="1" colspan="1"/><td rowspan="1" colspan="1"/><td rowspan="1" colspan="1"/><td rowspan="1" colspan="1"/></tr><tr><td rowspan="1" colspan="13"><tp:taxon-name>Procambarus (Orconectes) acutus</tp:taxon-name></td></tr><tr><td rowspan="1" colspan="1">Male 1</td><td rowspan="1" colspan="1"/><td rowspan="1" colspan="1">×</td><td rowspan="1" colspan="1">×</td><td rowspan="1" colspan="1">×</td><td rowspan="1" colspan="1">×</td><td rowspan="1" colspan="1"/><td rowspan="1" colspan="1"/><td rowspan="1" colspan="1"/><td rowspan="1" colspan="1"/><td rowspan="1" colspan="1"/><td rowspan="1" colspan="1"/><td rowspan="1" colspan="1"/></tr><tr><td rowspan="1" colspan="1">Male 2</td><td rowspan="1" colspan="1"/><td rowspan="1" colspan="1">×</td><td rowspan="1" colspan="1">×</td><td rowspan="1" colspan="1">×</td><td rowspan="1" colspan="1"/><td rowspan="1" colspan="1"/><td rowspan="1" colspan="1"/><td rowspan="1" colspan="1"/><td rowspan="1" colspan="1"/><td rowspan="1" colspan="1"/><td rowspan="1" colspan="1"/><td rowspan="1" colspan="1"/></tr><tr><td rowspan="1" colspan="1">Females</td><td rowspan="1" colspan="1"/><td rowspan="1" colspan="1"/><td rowspan="1" colspan="1">×</td><td rowspan="1" colspan="1">×</td><td rowspan="1" colspan="1">×</td><td rowspan="1" colspan="1"/><td rowspan="1" colspan="1"/><td rowspan="1" colspan="1"/><td rowspan="1" colspan="1"/><td rowspan="1" colspan="1"/><td rowspan="1" colspan="1"/><td rowspan="1" colspan="1"/></tr><tr><td rowspan="1" colspan="1">Ovigerous Females</td><td rowspan="1" colspan="1"/><td rowspan="1" colspan="1"/><td rowspan="1" colspan="1">×</td><td rowspan="1" colspan="1"/><td rowspan="1" colspan="1"/><td rowspan="1" colspan="1"/><td rowspan="1" colspan="1"/><td rowspan="1" colspan="1"/><td rowspan="1" colspan="1"/><td rowspan="1" colspan="1"/><td rowspan="1" colspan="1"/><td rowspan="1" colspan="1"/></tr></tbody></table></table-wrap></tp:treatment-sec><ref-list><ref id="B39"><mixed-citation xmlns:xlink="http://www.w3.org/1999/xlink" xlink:type="simple"><person-group><name name-style="western"><surname>Hagen</surname><given-names>HA</given-names></name></person-group> (<year>1870</year>)<article-title>Monograph of the North America Astacidae</article-title>. <source>Illustrated Catalogue of the Museum of Comparative Zoology of Harvard College</source>, <lpage>109</lpage> pp.</mixed-citation></ref><ref id="B4"><mixed-citation xmlns:xlink="http://www.w3.org/1999/xlink" xlink:type="simple"><person-group><name name-style="western"><surname>Bundy</surname><given-names>WF</given-names></name></person-group> (<year>1876</year>)<article-title>List of Illinois crustaceans, with descriptions of new species.</article-title><source>Illinois Museum of Natural History</source><volume>1</volume>:<fpage>3</fpage>-<lpage>25</lpage>.</mixed-citation></ref><ref id="B108"><mixed-citation xmlns:xlink="http://www.w3.org/1999/xlink" xlink:type="simple"><person-group><name name-style="western"><surname>Underwood</surname><given-names>LM</given-names></name></person-group> (<year>1886</year>)<article-title>List of described species of freshwater crustacea from America north of Mexico.</article-title><source>Bulletin of the Illinois State Laboratory of Natural History</source><volume>2</volume> (<issue>5</issue>):<fpage>223</fpage>-<lpage>286</lpage>.</mixed-citation></ref><ref id="B22"><mixed-citation xmlns:xlink="http://www.w3.org/1999/xlink" xlink:type="simple"><person-group><name name-style="western"><surname>Faxon</surname><given-names>W</given-names></name></person-group> (<year>1890</year>)<article-title>Notes on the North American crayfishes, family Astacidae.</article-title><source>Proceedings of the United States National Museum</source><volume>12</volume> (<issue>785</issue>):<fpage>619</fpage>-<lpage>634</lpage>.</mixed-citation></ref><ref id="B74"><mixed-citation xmlns:xlink="http://www.w3.org/1999/xlink" xlink:type="simple"><person-group><name name-style="western"><surname>Ortmann</surname><given-names>AE</given-names></name></person-group> (<year>1905a</year>)<article-title>The crawfishes of Western Pennsylvania.</article-title><source>Annals of the Carnegie Museum</source><volume>3</volume>:<fpage>387</fpage>-<lpage>406</lpage>.</mixed-citation></ref><ref id="B84"><mixed-citation xmlns:xlink="http://www.w3.org/1999/xlink" xlink:type="simple"><person-group><name name-style="western"><surname>Rhoades</surname><given-names>R</given-names></name></person-group> (<year>1942</year>)<source>A list of the crawfishes of Ohio</source>. <publisher-name>Division of Conservation and Natural Resources, Department of Agriculture, State of Ohio</publisher-name>.</mixed-citation></ref><ref id="B46"><mixed-citation xmlns:xlink="http://www.w3.org/1999/xlink" xlink:type="simple"><person-group><name name-style="western"><surname>Hobbs</surname><given-names>HH Jr.</given-names></name></person-group> (<year>1972</year>)<article-title>The subgenera of the crayfish genus <italic>Procambarus</italic> (Decapoda: Astacidae)</article-title>. <source>Smithsonian Contributions to Zoology</source><lpage>117</lpage>.</mixed-citation></ref><ref id="B48"><mixed-citation xmlns:xlink="http://www.w3.org/1999/xlink" xlink:type="simple"><person-group><name name-style="western"><surname>Hobbs</surname><given-names>HH Jr.</given-names></name></person-group> (<year>1974</year>)<article-title>A checklist of North and Middle America crayfishes (Decpaoda: Astacidae and Cambaridae).</article-title><source>Smithsonian Contributions to Zoology</source><volume>166</volume>:<fpage>1</fpage>-<lpage>161</lpage>.</mixed-citation></ref><ref id="B49"><mixed-citation xmlns:xlink="http://www.w3.org/1999/xlink" xlink:type="simple"><person-group><name name-style="western"><surname>Hobbs</surname><given-names>HH Jr.</given-names></name></person-group> (<year>1981</year>)<article-title>The Crayfishes of Georgia.</article-title><source>Smithsonian Contributions to Zoology</source><volume>318</volume>:<fpage>1</fpage>-<lpage>549</lpage>.</mixed-citation></ref><ref id="B51"><mixed-citation xmlns:xlink="http://www.w3.org/1999/xlink" xlink:type="simple"><person-group><name name-style="western"><surname>Hobbs</surname><given-names>HH III</given-names></name><name name-style="western"><surname>Jass</surname><given-names>JP</given-names></name></person-group> (<year>1988</year>)<article-title>The crayfishes and shrimp of Wisconsin</article-title>. <source>Miscellaneous Publications of the Milwaukee Public Museum</source><volume>5</volume>, <fpage>1</fpage>–<lpage>177</lpage>.</mixed-citation></ref><ref id="B82"><mixed-citation xmlns:xlink="http://www.w3.org/1999/xlink" xlink:type="simple"><person-group><name name-style="western"><surname>Pflieger</surname><given-names>WL</given-names></name></person-group> (<year>1996</year>)<source>The crayfishes of Missouri</source>. <publisher-name>Missouri Department of Conservation</publisher-name>, <publisher-loc>Jefferson City</publisher-loc>, <lpage>152</lpage> pp.</mixed-citation></ref><ref id="B96"><mixed-citation xmlns:xlink="http://www.w3.org/1999/xlink" xlink:type="simple"><person-group><name name-style="western"><surname>Taylor</surname><given-names>CA</given-names></name><name name-style="western"><surname>Warren</surname><given-names>ML</given-names></name><name name-style="western"><surname>Fitzpatrick</surname><given-names>JF</given-names></name><name name-style="western"><surname>Hobbs HH</surname><given-names>III</given-names></name><name name-style="western"><surname>Jezerinac</surname><given-names>RF</given-names></name><name name-style="western"><surname>Pflieger</surname><given-names>WL</given-names></name><name name-style="western"><surname>Robison</surname><given-names>HW</given-names></name></person-group> (<year>1996</year>)<article-title>Conservation status of crayfishes of the United States and Canada.</article-title><source>Fisheries</source><volume>21</volume>:<fpage>25</fpage>-<lpage>38</lpage>.</mixed-citation></ref><ref id="B101"><mixed-citation xmlns:xlink="http://www.w3.org/1999/xlink" xlink:type="simple"><person-group><name name-style="western"><surname>Taylor</surname><given-names>CA</given-names></name><name name-style="western"><surname>Schuster</surname><given-names>GA</given-names></name><name name-style="western"><surname>Cooper</surname><given-names>JE</given-names></name><name name-style="western"><surname>DiStefano</surname><given-names>RJ</given-names></name><name name-style="western"><surname>Eversole</surname><given-names>AG</given-names></name><name name-style="western"><surname>Hamr</surname><given-names>P</given-names></name><name name-style="western"><surname>Hobbs HH</surname><given-names>III</given-names></name><name name-style="western"><surname>Robison</surname><given-names>HW</given-names></name><name name-style="western"><surname>Skelton</surname><given-names>CE</given-names></name><name name-style="western"><surname>Thoma</surname><given-names>RF</given-names></name></person-group> (<year>2007</year>)<article-title>A reassessment of the conservation status of crayfishes of the United States and Canada after 10+ years of increased awareness.</article-title><source>Fisheries</source><volume>32</volume> (<issue>8</issue>):<fpage>372</fpage>-<lpage>389</lpage>.</mixed-citation></ref><ref id="B79"><mixed-citation xmlns:xlink="http://www.w3.org/1999/xlink" xlink:type="simple"><person-group><name name-style="western"><surname>Page</surname><given-names>LM</given-names></name></person-group> (<year>1985</year>)<article-title>The crayfishes and shrimp of Illinois.</article-title><source>Bulletin Illinois Natural History Survey</source><volume>33</volume>:<fpage>335</fpage>-<lpage>448</lpage>.</mixed-citation></ref><ref id="B100"><mixed-citation xmlns:xlink="http://www.w3.org/1999/xlink" xlink:type="simple"><person-group><name name-style="western"><surname>Taylor</surname><given-names>CA</given-names></name><name name-style="western"><surname>Schuster</surname><given-names>GA</given-names></name></person-group> (<year>2004</year>)<article-title>Crayfishes of Kentucky</article-title>. <source>Illinois Natural History Survey Bulletin</source><volume>28</volume>, <lpage>219</lpage> pp.</mixed-citation></ref><ref id="B66"><mixed-citation xmlns:xlink="http://www.w3.org/1999/xlink" xlink:type="simple"><person-group><name name-style="western"><surname>Loughman</surname><given-names>ZJ</given-names></name></person-group> (<year>2007</year>)<article-title>First record of <italic>Procambarus (Ortmannicus) acutus</italic> (White River Crayfish) in West Virginia, with notes on its natural history.</article-title><source>Northeastern Naturalist</source><volume>14</volume>:<fpage>495</fpage>-<lpage>500</lpage>.</mixed-citation></ref><ref id="B30"><mixed-citation xmlns:xlink="http://www.w3.org/1999/xlink" xlink:type="simple"><person-group><name name-style="western"><surname>Gander</surname><given-names>FF</given-names></name></person-group> (<year>1927</year>)<article-title>Eastern crayfish in San Diego County.</article-title><source>California Fish and Game</source><volume>13</volume>:<fpage>221</fpage>-<lpage>222</lpage>.</mixed-citation></ref><ref id="B15"><mixed-citation xmlns:xlink="http://www.w3.org/1999/xlink" xlink:type="simple"><person-group><name name-style="western"><surname>Crocker</surname><given-names>DW</given-names></name></person-group> (<year>1979</year>)<article-title>The crayfishes of New England.</article-title><source>Proceedings of the Biological Society of Washington</source><volume>92</volume>:<fpage>225</fpage>-<lpage>252</lpage>.</mixed-citation></ref><ref id="B31"><mixed-citation xmlns:xlink="http://www.w3.org/1999/xlink" xlink:type="simple"><person-group><name name-style="western"><surname>Green</surname><given-names>NB</given-names></name><name name-style="western"><surname>Pauley</surname><given-names>TK</given-names></name></person-group> (<year>1987</year>)<source>Amphibians and Reptiles of West Virginia</source>. <publisher-name>Pittsburgh University Press</publisher-name>, <publisher-loc>Pittsburgh, Pennsylvania</publisher-loc>, <lpage>241</lpage> pp.</mixed-citation></ref><ref id="B59"><mixed-citation xmlns:xlink="http://www.w3.org/1999/xlink" xlink:type="simple"><person-group><name name-style="western"><surname>Jezerinac</surname><given-names>RF</given-names></name><name name-style="western"><surname>Stocker</surname><given-names>GW</given-names></name></person-group> (<year>1987</year>)<article-title><italic>Fallicambarus (Creaserinus) fodiens</italic> in West Virginia: a new state record.</article-title><source>Ohio Journal of Science</source><volume>87</volume>:<fpage>46</fpage>-<lpage>47</lpage>.</mixed-citation></ref><ref id="B92"><mixed-citation xmlns:xlink="http://www.w3.org/1999/xlink" xlink:type="simple"><person-group><name name-style="western"><surname>Strausbaugh</surname><given-names>PD</given-names></name><name name-style="western"><surname>Core</surname><given-names>EL</given-names></name></person-group> (<year>1978</year>) <source>Flora of West Virginia</source>. <publisher-name>West Virginia University Press</publisher-name>, <publisher-loc>Morgantown, West Virginia</publisher-loc>, <lpage>1079</lpage> pp.</mixed-citation></ref><ref id="B93"><mixed-citation xmlns:xlink="http://www.w3.org/1999/xlink" xlink:type="simple"><person-group><name name-style="western"><surname>Stout</surname><given-names>WK</given-names></name><name name-style="western"><surname>Steeg</surname><given-names>V</given-names></name><name name-style="western"><surname>Lamb</surname><given-names>GF</given-names></name></person-group> (<year>1943</year>) <article-title>Old drainage systems</article-title>. In: <source>Water in Ohio. Ohio Geological Survey. Bulletin</source>, <volume>44</volume>: <lpage>694</lpage> pp.</mixed-citation></ref><ref id="B104"><mixed-citation xmlns:xlink="http://www.w3.org/1999/xlink" xlink:type="simple"><person-group><name name-style="western"><surname>Thoma</surname><given-names>RF</given-names></name><name name-style="western"><surname>Jezerinac</surname><given-names>RF</given-names></name></person-group> (<year>2000</year>)<article-title>Ohio crayfish and shrimp atlas.</article-title><source>Ohio Biological Survey Miscellaneous Contributions</source><volume>7</volume>:<fpage>1</fpage>-<lpage>28</lpage>.</mixed-citation></ref><ref id="B60"><mixed-citation xmlns:xlink="http://www.w3.org/1999/xlink" xlink:type="simple"><person-group><name name-style="western"><surname>Jezerinac</surname><given-names>RF</given-names></name><name name-style="western"><surname>Stocker</surname><given-names>GW</given-names></name><name name-style="western"><surname>Tarter</surname><given-names>DC</given-names></name></person-group> (<year>1995</year>)<article-title>The Crayfishes (Decapoda: Cambaridae) of West Virginia</article-title>. <source>Ohio Biological Survey Bulletin</source><volume>10</volume>: <fpage>1</fpage>–<lpage>193</lpage>.</mixed-citation></ref></ref-list></tp:taxon-treatment>
